# Supplementary material for: Stomatal responses of terrestrial plants to global change
Source: Nat Commun. 2023 Apr 17;14:2188. doi: 10.1038/s41467-023-37934-7 (PMC10110556; doi:10.1038/s41467-023-37934-7)
Supplement: Supplementary file 2 — Supplementary Data 1 [file 41467_2023_37934_MOESM2_ESM.xlsx]

## Sheet: Description
	Definitions of column titles in Supplementary Data 1
	Title	Definition	Unit
	Article	Source paper with the name of first author and the published year
	Location	Location of the experiment
	In/Out	Indoor or outdoor experiment
	Latitude	Latitude of the outdoor experiment
	Longitude	Longitude of the outdoor experiment
	MAT	Mean annual temperature	°C
	AI	Aridity index
	VPD	Vapor pressure difference	kPa
	Biome	Biome	Boreal forest, temperate forest, subtropical forest, tropical forest, temperate grassland, Mediterranean woodland, desert, or cropland
	Species	The studied species
	Plant.functional.type	Plant functional type	Conifer, deciduous broad-leaved tree, evergreen broad-leaved tree, shrub, C3 grass, C4 grass, legume forb, or nonlegume forb
	aCO2.ppm	Ambient CO2 concentration	ppm
	eCO2.ppm	Experimental CO2 concentration	ppm
	delta.CO2.ppm	The magnitude of CO2 concentration elevated	ppm
	Duration.month	Experimental duration	month
	gs.ck	Stomatal conductance of the control group	mol H2O m-2 s-1
	gs.eco2	Stomatal conductance of the CO2 elevated group	mol H2O m-2 s-1
	se.ck	Standard error of the control group	mol H2O m-2 s-1
	se.eco2	Standard error of the control CO2 elevated group	mol H2O m-2 s-1
	ambient.temperature.degree	Ambient temperature	°C
	elevated.temperature.degree	Experimental temperature	°C
	delta.temperature.degree	The magnitude of temperature elevated	°C
	gs.et	Stomatal conductance of the temperature elevated group	mol H2O m-2 s-1
	se.et	Standard error of the temperature elevated group	mol H2O m-2 s-1
	ambient.precipitation.percent	Ambient precipitation	%
	increased.precipitation.percent	Experimental precipitation of the precipitation increased group	%
	delta.precipitation.percent	The magnitude of precipitation manipulated	%
	gs.ip	Stomatal conductance of the precipitation increased group	mol H2O m-2 s-1
	se.ip	Standard error of the precipitation increased group	mol H2O m-2 s-1
	decreased.precipitation.percent	Experimental precipitation of the precipitation decreased group	%
	gs.dp	Stomatal conductance of the precipitation decreased group	mol H2O m-2 s-1
	se.dp	Standard error of the precipitation decreased group	mol H2O m-2 s-1
	delta.nitrogen.g.m-2.y-1	The magnitude of nitrogen added	g N m-2 y-1
	gs.en	Stomatal conductance of the nitrogen addition group	mol H2O m-2 s-1
	se.en	Standard error of the nitrogen addition group	mol H2O m-2 s-1
	aO3(ppb)	Ambient ozone concentration	ppb
	eO3(ppb)	Experimental ozone concentration	ppb
	delta.o3.ppb	The magnitude of ozone concentration increased	ppb
	gs.eo3	Stomatal conductance of the ozone increased group	mol H2O m-2 s-1
	se.eo3	Standard error of the ozone increased group	mol H2O m-2 s-1

## Sheet: eCO2
Article	Location	In/Out	Latitude	Longitude	MAT	AI	VPD	Biome	Species	Plant.functional.type	aCO2.ppm	eCO2.ppm	delta.CO2.ppm	Duration.month	gs.ck	gs.eco2	se.ck	se.eco2
Abdelhakim 2021	Denmark	Indoor	NA	NA	NA	NA	NA		Triticum aestivum	C3 grass	400	800	400	NA	0.592	0.415	0.031	0.028
Abdelhakim 2021	Denmark	Indoor	NA	NA	NA	NA	NA		Triticum aestivum	C3 grass	400	800	400	NA	0.394	0.322	0.038	0.02
Abdelhakim 2021	Denmark	Indoor	NA	NA	NA	NA	NA		Triticum aestivum	C3 grass	400	800	400	NA	0.523	0.316	0.072	0.06
Abdelhakim 2021	Denmark	Indoor	NA	NA	NA	NA	NA		Triticum aestivum	C3 grass	400	800	400	NA	0.627	0.337	0.004	0.022
Adachi 2014 PCP	Japan	Field	39.63	140.95	9.4	1.4862	0.302559	Cropland	Oryza sativa	C3 grass	370	570	200	NA	0.783	0.659	0.06	0.11
Adachi 2014 PCP	Japan	Field	39.63	140.95	9.4	1.4862	0.302559	Cropland	Oryza sativa	C3 grass	370	570	200	NA	0.893	0.663	0.04	0.07
Adachi 2014 PCP	Japan	Field	39.63	140.95	9.4	1.4862	0.302559	Cropland	Oryza sativa	C3 grass	370	570	200	NA	0.299	0.245	0.08	0.04
Adachi 2014 PCP	Japan	Field	39.63	140.95	9.4	1.4862	0.302559	Cropland	Oryza sativa	C3 grass	370	570	200	NA	0.339	0.439	0.03	0.11
Adachi 2014 PCP	Japan	Field	39.63	140.95	9.4	1.4862	0.302559	Cropland	Oryza sativa	C3 grass	370	570	200	NA	0.513	0.356	0.087	0.037
Adachi 2014 PCP	Japan	Field	39.63	140.95	9.4	1.4862	0.302559	Cropland	Oryza sativa	C3 grass	370	570	200	NA	0.456	0.372	0.017	0.04
Adam 2004 NPh	USA	Field	NA	NA	NA	NA	NA	Cropland	Citrus aurantium	EB			300	168	0.15	0.2	0.02	0.02
Agrawal 2003	India	Field	25.78	83.1	25.9792	0.5306	1.35593	Cropland	Triticum aestivum	C3 grass	360	600	240	4	0.071	0.06	0.003	0.003
Agrawal 2003	India	Field	25.78	83.1	25.9792	0.5306	1.35593	Cropland	Triticum aestivum	C3 grass	360	600	240	4	0.082	0.066	0.004	0.004
Ainsworth 2003	Switzerland	Field	47.45	8.68	8.975	1.2074	0.312868	Temperate grassland	Trifolium repens	Legume forb	360	600	240	5	0.359	0.2049	0.041	0.041
Ainsworth 2003	Switzerland	Field	47.45	8.68	8.975	1.2074	0.312868	Temperate grassland	Trifolium repens	Legume forb	360	600	240	12	0.3293	0.3152	0.041	0.0396
Ainsworth 2003	Switzerland	Field	47.45	8.68	8.975	1.2074	0.312868	Temperate grassland	Trifolium repens	Legume forb	360	600	240	24	0.3703	0.2841	0.0396	0.041
Ainsworth 2003	Switzerland	Field	47.45	8.68	8.975	1.2074	0.312868	Temperate grassland	Trifolium repens	Legume forb	360	600	240	29	0.2643	0.1739	0.0424	0.0395
Albert 2011	Denmark	Field	55.88	11.97	8.28333	0.8024	0.20101	Temperate grassland	Calluna vulgaris	Shrub	400	500	100	NA	0.27	0.19	0.04	0.03
Albert 2011	Denmark	Field	55.88	11.96	8.26667	0.8106	0.195494	Temperate grassland	Calluna vulgaris	Shrub	380	510	130	7	0.23	0.24	0.01	0.01
Albert 2011	Denmark	Field	55.88	11.96	8.26667	0.8106	0.195494	Temperate grassland	Calluna vulgaris	Shrub	380	510	130	8	0.1	0.09	0.01	0.01
Albert 2011	Denmark	Field	55.88	11.96	8.26667	0.8106	0.195494	Temperate grassland	Calluna vulgaris	Shrub	380	510	130	9	0.05	0.05	0.005	0.005
Albert 2011	Denmark	Field	55.88	11.96	8.26667	0.8106	0.195494	Temperate grassland	Calluna vulgaris	Shrub	380	510	130	10	0.27	0.19	0.02	0.015
Albert 2011	Denmark	Field	55.88	11.96	8.26667	0.8106	0.195494	Temperate grassland	Calluna vulgaris	Shrub	380	510	130	11	0.17	0.13	0.01	0.01
Albert 2011	Denmark	Field	55.88	11.96	8.26667	0.8106	0.195494	Temperate grassland	Calluna vulgaris	Shrub	380	510	130	12	0.27	0.2	0.025	0.03
Albert JXB 2011	Denmark	Field	55.88	11.96	8.26667	0.8106	0.195494	Temperate grassland	Deschampsia flexuosa	C3 grass	380	510	130	7	0.114	0.1	0.009	0.007
Albert JXB 2011	Denmark	Field	55.88	11.96	8.26667	0.8106	0.195494	Temperate grassland	Deschampsia flexuosa	C3 grass	380	510	130	8	0.074	0.136	0.015	0.032
Albert JXB 2011	Denmark	Field	55.88	11.96	8.26667	0.8106	0.195494	Temperate grassland	Deschampsia flexuosa	C3 grass	380	510	130	9	0.065	0.073	0.017	0.011
Albert JXB 2011	Denmark	Field	55.88	11.96	8.26667	0.8106	0.195494	Temperate grassland	Deschampsia flexuosa	C3 grass	380	510	130	10	0.192	0.17	0.035	0.017
Albert JXB 2011	Denmark	Field	55.88	11.96	8.26667	0.8106	0.195494	Temperate grassland	Deschampsia flexuosa	C3 grass	380	510	130	11	0.089	0.083	0.022	0.028
Albert JXB 2011	Denmark	Field	55.88	11.96	8.26667	0.8106	0.195494	Temperate grassland	Deschampsia flexuosa	C3 grass	380	510	130	12	0.132	0.183	0.021	0.044
Ambebe 2009	Canada	Indoor	NA	NA	NA	NA	NA		Betula papyrifera	DB	360	720	360	2	0.108	0.065	0.014	0.003
Anderson 1998	USA	Indoor	NA	NA	NA	NA	NA		Quercus rubra	DB	400	530	130	NA	0.051	0.045	0.005	0.005
Anderson 1998	USA	Indoor	NA	NA	NA	NA	NA		Quercus rubra	DB	400	700	300	NA	0.051	0.038	0.005	0.006
Anderson 2013	USA	Indoor	NA	NA	NA	NA	NA		Alliaria petiolata	C3 grass	380	550	170	1.9	0.551	0.467	0.042	0.005
Anderson 2013	USA	Indoor	NA	NA	NA	NA	NA		Geum vernum	C3 grass	380	550	170	1.9	0.585	0.527	0.02	0.025
Apple 2000	USA	Indoor	NA	NA	NA	NA	NA		Pseudotsuga menziesii	Conifer			200	38.5	0.165	0.1	0.045	0.021
Apple 2000	USA	Indoor	NA	NA	NA	NA	NA		Pseudotsuga menziesii	Conifer			200	39.2	0.155	0.143	0.045	0.019
Aranda 2006	Spain	Indoor	NA	NA	NA	NA	NA		Quercus ilex	EB	350	750	400	4	0.064	0.041	0.009	0.01
Aranda 2020	Spain	Indoor	NA	NA	NA	NA	NA		Quercus pyrenaica	DB	400	800	400	NA	0.36	0.276	0.022	0.049
Aranjuelo 2006	Spain	Field	NA	NA	NA	NA	NA	Cropland	Medicago sativa	C3 grass	350	700	350	0.8	0.217	0.126	0.041	0.008
Aranjuelo 2009	Canada	Indoor	NA	NA	NA	NA	NA		Medicago sativa	Legume forb	350	700	350	2	0.092	0.065	0.009	0.003
Aranjuelo 2006	Canada	Indoor	NA	NA	NA	NA	NA		Medicago sativa	Legume forb	350	700	350	24	0.217	0.126	0.041	0.008
Aranjuelo 2005	Canada	Indoor	NA	NA	NA	NA	NA		Medicago sativa	Legume forb	350	700	350	24	0.219	0.133	0.073	0.012
Avila 2020	Brazil	Indoor	NA	NA	NA	NA	NA		Coffea arabica	Shrub	386	723	337	5	0.137	0.116	0.027	0.006
Bachofen 2018	Switzerland	Field	46.31	7.68	7.89583	0.9323	0.326034	Mediterranean woodland	Pinus sylvestris	Conifer	390	570	180	4	0.186	0.157	0.022	0.027
Bachofen 2018	Switzerland	Field	46.31	7.68	7.89583	0.9323	0.326034	Mediterranean woodland	Pinus nigra	Conifer	390	570	180	4	0.159	0.227	0.012	0.016
Bachofen 2018	Switzerland	Field	46.31	7.68	7.89583	0.9323	0.326034	Mediterranean woodland	Pinus sylvestris	Conifer	390	570	180	4	0.436	0.386	0.042	0.045
Bachofen 2018	Switzerland	Field	46.31	7.68	7.89583	0.9323	0.326034	Mediterranean woodland	Pinus nigra	Conifer	390	570	180	4	0.333	0.322	0.045	0.02
Bachofen 2018	Switzerland	Field	46.31	7.68	7.89583	0.9323	0.326034	Mediterranean woodland	Pinus sylvestris	Conifer	390	570	180	4	0.215	0.212	0.019	0.022
Bachofen 2018	Switzerland	Field	46.31	7.68	7.89583	0.9323	0.326034	Mediterranean woodland	Pinus nigra	Conifer	390	570	180	4	0.257	0.266	0.036	0.024
Balaguer 1995	Britain	Indoor	NA	NA	NA	NA	NA		Triticum aestivum	C3 grass	354	700	346	1	0.347	0.201	0.034	0.015
Barker 2005 PCE	Australia	Field	-35.25	149.45	12.4417	0.4683	0.479804	Subtropical forest	Eucalyptus pauciflora	EB	400	650	250	3	0.38	0.232	0.095	0.036
Barker 2005 PCE	Australia	Field	-35.25	149.45	12.4417	0.4683	0.479804	Subtropical forest	Eucalyptus pauciflora	EB	400	650	250	3	0.237	0.214	0.042	0.053
Barker 2005 PCE	Australia	Field	-35.25	149.45	12.4417	0.4683	0.479804	Subtropical forest	Eucalyptus pauciflora	EB	400	650	250	6	0.593	0.335	0.093	0.052
Barker 2005 PCE	Australia	Field	-35.25	149.45	12.4417	0.4683	0.479804	Subtropical forest	Eucalyptus pauciflora	EB	400	650	250	6	0.397	0.273	0.103	0.093
Barker 2005 PCE	Australia	Field	-35.25	149.45	12.4417	0.4683	0.479804	Subtropical forest	Eucalyptus pauciflora	EB	400	650	250	8	0.794	0.742	0.165	0.134
Barker 2005 PCE	Australia	Field	-35.25	149.45	12.4417	0.4683	0.479804	Subtropical forest	Eucalyptus pauciflora	EB	400	650	250	8	0.217	0.34	0.217	0.165
Barton 1999 NPh	UK	Field	55.52	-3.5	7.1625	2.4417	0.14653	Temperate forest	Picea itchensis	Conifer			350	12	0.127	0.11	0.007	0.004
Barton 1999 NPh	UK	Field	55.52	-3.5	7.1625	2.4417	0.14653	Temperate forest	Picea itchensis	Conifer			350	24	0.11	0.143	0.014	0.017
Barton 1999 NPh	UK	Field	55.52	-3.5	7.1625	2.4417	0.14653	Temperate forest	Picea itchensis	Conifer			350	36	0.098	0.094	0.012	0.016
Barton 1999 NPh	UK	Field	55.52	-3.5	7.1625	2.4417	0.14653	Temperate forest	Picea itchensis	Conifer			350	48	0.14	0.11	0.012	0.01
Bassow 1994	USA	Indoor	NA	NA	NA	NA	NA		Betula populifolia	DB	350	700	350	3.5	0.792	0.62	0.118	0.082
Bassow 1994	USA	Indoor	NA	NA	NA	NA	NA		Betula alleghaniensis	DB	350	700	350	3.5	1.093	0.559	0.271	0.119
Bassow 1994	USA	Indoor	NA	NA	NA	NA	NA		Acer pensylvanicum	DB	350	700	350	3.5	0.576	0.407	0.11	0.068
Bauweraerts 2013	USA	Indoor	NA	NA	NA	NA	NA		Quercus rubra	DB	380	700	320	0.9	0.161	0.07	0.006	0.004
Bauweraerts 2014	USA	Indoor	NA	NA	NA	NA	NA		Quercus rubra	DB	380	700	320	2	0.102	0.068	0.008	0.005
Bauweraerts 2014	USA	Indoor	NA	NA	NA	NA	NA		Quercus rubra	DB	380	700	320	2.2	0.118	0.087	0.008	0.005
Bauweraerts 2014	USA	Indoor	NA	NA	NA	NA	NA		Quercus rubra	DB	380	700	320	2.5	0.103	0.082	0.011	0.008
Bauweraerts 2014	USA	Indoor	NA	NA	NA	NA	NA		Quercus rubra	DB	380	700	320	2.7	0.159	0.08	0.017	0.009
Bauweraerts 2014	USA	Indoor	NA	NA	NA	NA	NA		Quercus rubra	DB	380	700	320	2.9	0.155	0.073	0.013	0.007
Bauweraerts 2014	USA	Indoor	NA	NA	NA	NA	NA		Quercus rubra	DB	380	700	320	3.1	0.134	0.073	0.016	0.008
Bauweraerts 2014	USA	Indoor	NA	NA	NA	NA	NA		Quercus rubra	DB	380	700	320	0.9	0.118	0.087	0.008	0.005
Bauweraerts 2014	USA	Indoor	NA	NA	NA	NA	NA		Quercus rubra	DB	380	700	320	0.9	0.155	0.073	0.013	0.007
Bauweraerts 2014	USA	Field	33.95	-83.32	16.3667	0.8425	0.669216	Subtropical forest	Pinus taeda	Conifer	380	700	320	6.2	0.116	0.1	0.021	0.021
Bernacchi 2003 NPh	Italy	Field	42.37	11.8	14.8542	0.3247	0.535455	Mediterranean woodland	Populus alba	DB	370	550	180	18	0.48	0.634	0.089	0.098
Bernacchi 2003 NPh	Italy	Field	42.37	11.8	14.8542	0.3247	0.535455	Mediterranean woodland	Populus alba	DB	370	550	180	26	0.626	0.439	0.081	0.098
Bernacchi 2003 NPh	Italy	Field	42.37	11.8	14.8542	0.3247	0.535455	Mediterranean woodland	Populus alba	DB	370	550	180	28	0.252	0.325	0.081	0.098
Bernacchi 2003 NPh	Italy	Field	42.37	11.8	14.8542	0.3247	0.535455	Mediterranean woodland	Populus alba	DB	370	550	180	29.5	0.415	0.35	0.09	0.089
Bernacchi 2003 NPh	Italy	Field	42.37	11.8	14.8542	0.3247	0.535455	Mediterranean woodland	Populus nigra	DB	370	550	180	18	0.756	0.569	0.098	0.089
Bernacchi 2003 NPh	Italy	Field	42.37	11.8	14.8542	0.3247	0.535455	Mediterranean woodland	Populus nigra	DB	370	550	180	26	0.268	0.228	0.089	0.098
Bernacchi 2003 NPh	Italy	Field	42.37	11.8	14.8542	0.3247	0.535455	Mediterranean woodland	Populus nigra	DB	370	550	180	28	0.26	0.39	0.089	0.081
Bernacchi 2003 NPh	Italy	Field	42.37	11.8	14.8542	0.3247	0.535455	Mediterranean woodland	Populus nigra	DB	370	550	180	29.5	0.463	0.472	0.089	0.09
Bernacchi 2003 NPh	Italy	Field	42.37	11.8	14.8542	0.3247	0.535455	Mediterranean woodland	Populus × euramericana	DB	370	550	180	18	0.726	0.823	0.089	0.089
Bernacchi 2003 NPh	Italy	Field	42.37	11.8	14.8542	0.3247	0.535455	Mediterranean woodland	Populus × euramericana	DB	370	550	180	26	0.323	0.581	0.073	0.097
Bernacchi 2003 NPh	Italy	Field	42.37	11.8	14.8542	0.3247	0.535455	Mediterranean woodland	Populus × euramericana	DB	370	550	180	28	0.355	0.444	0.089	0.105
Bernacchi 2003 NPh	Italy	Field	42.37	11.8	14.8542	0.3247	0.535455	Mediterranean woodland	Populus × euramericana	DB	370	550	180	29.5	0.726	0.581	0.073	0.097
Bernacchi 2006 PCE	USA	Field	40.06	-88.2	11.0167	0.8434	0.438684	Cropland	Glycine max	Legume forb	370	550	180	6.1	0.582	0.4762	0.0423	0.0476
Bernacchi 2006 PCE	USA	Field	40.06	-88.2	11.0167	0.8434	0.438684	Cropland	Glycine max	Legume forb	370	550	180	11.9	0.2857	0.2381	0.0318	0.037
Bernacchi 2006 PCE	USA	Field	40.06	-88.2	11.0167	0.8434	0.438684	Cropland	Glycine max	Legume forb	370	550	180	18	0.3862	0.4021	0.0477	0.0529
Berryman 1994	Australia	Indoor	NA	NA	NA	NA	NA		Eucalyptus tetrodonta	EB	355	700	345	4	0.536	0.281	0.033	0.014
Bettarini 1998	Italy	Field	43.28	11.58	13.8125	0.5946	0.565569	Temperate grassland	Convolvulus cantabrica	Nonlegume forb	350	700	350	NA	0.293	0.247	0.033	0.03
Bettarini 1998	Italy	Field	43.28	11.58	13.8125	0.5946	0.565569	Temperate grassland	Globularia punctata	Nonlegume forb	350	700	350	NA	0.183	0.119	0.013	0.015
Bettarini 1998	Italy	Field	43.28	11.58	13.8125	0.5946	0.565569	Temperate grassland	Plantago lanceolata	Nonlegume forb	350	700	350	NA	0.067	0.032	0.004	0.002
Bettarini 1998	Italy	Field	43.28	11.58	13.8125	0.5946	0.565569	Temperate grassland	Scabiosa columbaria	Nonlegume forb	350	700	350	NA	0.384	0.238	0.017	0.016
Bettarini 1998	Italy	Field	43.28	11.58	13.8125	0.5946	0.565569	Temperate grassland	Silene vulgaris	Nonlegume forb	350	700	350	NA	0.064	0.052	0.005	0.003
Bettarini 1998	Italy	Field	43.28	11.58	13.8125	0.5946	0.565569	Temperate grassland	Conyza canadensis	Nonlegume forb	350	700	350	NA	0.093	0.248	0.008	0.02
Bettarini 1998	Italy	Field	43.28	11.58	13.8125	0.5946	0.565569	Temperate grassland	Geranium molle	Nonlegume forb	350	700	350	NA	0.281	0.309	0.019	0.025
Bettarini 1998	Italy	Field	43.28	11.58	13.8125	0.5946	0.565569	Temperate grassland	Potentilla reptans	Nonlegume forb	350	700	350	NA	0.284	0.164	0.028	0.025
Bettarini 1998	Italy	Field	43.28	11.58	13.8125	0.5946	0.565569	Temperate grassland	Trifolium pratense	Legume forb	350	700	350	NA	0.206	0.163	0.013	0.013
Bettarini 1998	Italy	Field	43.28	11.58	13.8125	0.5946	0.565569	Temperate forest	Fraxinus ornus	DB	350	700	350	NA	0.201	0.054	0.014	0.002
Bhattacharya 1994 AFM	USA	Field	33.07	-111.98	21.3708	0.075	1.86283	Cropland	Gossypium hirsutum	Nonlegume forb	370	550	180	2.7	1.4597	1.5567	0.0832	0.0554
Bhattacharya 1994 AFM	USA	Field	33.07	-111.98	21.3708	0.075	1.86283	Cropland	Gossypium hirsutum	Nonlegume forb	370	550	180	3	1.8061	1.3489	0.0623	0.0277
Bhattacharya 1994 AFM	USA	Field	33.07	-111.98	21.3708	0.075	1.86283	Cropland	Gossypium hirsutum	Nonlegume forb	370	550	180	3.7	0.9333	1.0165	0.0416	0.0415
Bhattacharya 1994 AFM	USA	Field	33.07	-111.98	21.3708	0.075	1.86283	Cropland	Gossypium hirsutum	Nonlegume forb	370	550	180	3.9	0.961	0.7602	0.0485	0.0762
Bhattacharya 1994 AFM	USA	Field	33.07	-111.98	21.3708	0.075	1.86283	Cropland	Gossypium hirsutum	Nonlegume forb	370	550	180	4.2	0.9472	0.774	0.0277	0.0347
Bhattacharya 1994 AFM	USA	Field	33.07	-111.98	21.3708	0.075	1.86283	Cropland	Gossypium hirsutum	Nonlegume forb	370	550	180	4.6	1.3766	0.7048	0.0693	0.0969
Blackman 2016 FE	Australia	Indoor	NA	NA	NA	NA	NA		Eucalyptus camaldulensis	EB	400	640	240	3	0.72	0.58	0.03	0.03
Blumenthal 2013 NPh	USA	Field	41.18	-104.9	7.50833	0.2387	0.605224	Temperate grassland	Pascopyrum smithii	C3 grass	400	600	200	4.2	0.326	0.304	0.011	0.056
Blumenthal 2013 NPh	USA	Field	41.18	-104.9	7.50833	0.2387	0.605224	Temperate grassland	Pascopyrum smithii	C3 grass	400	600	200	4.7	0.222	0.248	0.007	0.03
Blumenthal 2013 NPh	USA	Field	41.18	-104.9	7.50833	0.2387	0.605224	Temperate grassland	Pascopyrum smithii	C3 grass	400	600	200	5.2	0.121	0.039	0.015	0.015
Blumenthal 2013 NPh	USA	Field	41.18	-104.9	7.50833	0.2387	0.605224	Temperate grassland	Pascopyrum smithii	C3 grass	400	600	200	5.7	0.11	0.185	0.037	0.056
Blumenthal 2013 NPh	USA	Field	41.18	-104.9	7.50833	0.2387	0.605224	Temperate grassland	Pascopyrum smithii	C3 grass	400	600	200	6.2	0.479	0.323	0.015	0.06
Blumenthal 2013 NPh	USA	Field	41.18	-104.9	7.50833	0.2387	0.605224	Temperate grassland	Pascopyrum smithii	C3 grass	400	600	200	6.7	0.211	0.162	0.041	0
Blumenthal 2013 NPh	USA	Field	41.18	-104.9	7.50833	0.2387	0.605224	Temperate grassland	Linaria dalmatica	C3 grass	400	600	200	4.2	0.082	0.127	0.015	0.026
Blumenthal 2013 NPh	USA	Field	41.18	-104.9	7.50833	0.2387	0.605224	Temperate grassland	Linaria dalmatica	C3 grass	400	600	200	4.7	0.116	0.127	0.022	0.026
Blumenthal 2013 NPh	USA	Field	41.18	-104.9	7.50833	0.2387	0.605224	Temperate grassland	Linaria dalmatica	C3 grass	400	600	200	5.2	0.03	0.015	0.007	0.007
Blumenthal 2013 NPh	USA	Field	41.18	-104.9	7.50833	0.2387	0.605224	Temperate grassland	Linaria dalmatica	C3 grass	400	600	200	5.7	0.146	0.082	0.011	0.015
Blumenthal 2013 NPh	USA	Field	41.18	-104.9	7.50833	0.2387	0.605224	Temperate grassland	Linaria dalmatica	C3 grass	400	600	200	6.2	0.22	0.183	0.063	0.063
Blumenthal 2013 NPh	USA	Field	41.18	-104.9	7.50833	0.2387	0.605224	Temperate grassland	Linaria dalmatica	C3 grass	400	600	200	6.7	0.183	0.261	0.104	0.011
Bi 2011 Journal of North-East Forestry University	China	Field	NA	NA	NA	NA	NA	Subtropical forest	Cinnamomum camphora	DB	400	1000	600	1	0.11	0.057	0.081	0.023
Bi 2011 Journal of North-East Forestry University	China	Field	NA	NA	NA	NA	NA	Subtropical forest	Cinnamomum camphora	DB	400	700	300	1	0.11	0.076	0.081	0.023
Bi 2011 Journal of North-East Forestry University	China	Field	NA	NA	NA	NA	NA	Subtropical forest	Cinnamomum camphora	DB	400	1000	600	2	0.35	0.23	0.019	0.048
Bi 2011 Journal of North-East Forestry University	China	Field	NA	NA	NA	NA	NA	Subtropical forest	Cinnamomum camphora	DB	400	700	300	2	0.35	0.31	0.019	0.073
Bi 2011 Journal of North-East Forestry University	China	Field	NA	NA	NA	NA	NA	Subtropical forest	Cinnamomum camphora	DB	400	1000	600	3	0.18	0.058	0.003	0.013
Bi 2011 Journal of North-East Forestry University	China	Field	NA	NA	NA	NA	NA	Subtropical forest	Cinnamomum camphora	DB	400	700	300	3	0.18	0.15	0.003	0.084
Bi 2011 Journal of North-East Forestry University	China	Field	NA	NA	NA	NA	NA	Subtropical forest	Cinnamomum camphora	DB	400	1000	600	4	0.055	0.021	0.002	0.005
Bi 2011 Journal of North-East Forestry University	China	Field	NA	NA	NA	NA	NA	Subtropical forest	Cinnamomum camphora	DB	400	700	300	4	0.055	0.037	0.002	0.008
Birami 2020 NPh		Indoor	NA	NA	NA	NA	NA		Pinus halepensis	Conifer	420	870	450	18	0.38	0.23	0.04	0.07
Bista 2020 AJB	USA	Indoor	NA	NA	NA	NA	NA		Hordeum vulgare	C3 grass	400	700	300	NA	0.525	0.472	0.025	0.045
Biswas 2013 JXB	China	Field	NA	NA	NA	NA	NA	Cropland	Triticum aestivum	C3 grass	385	714	329	0.7	0.2	0.19	0.02	0.02
Biswas 2013 JXB	China	Field	NA	NA	NA	NA	NA	Cropland	Triticum aestivum	C3 grass	385	714	329	0.7	0.21	0.25	0.02	0.02
Birami 2020 NPh	Germany	Indoor	NA	NA	NA	NA	NA		Pinus halepensis	Conifer	421	867	446	18	0.416	0.292	0.037	0.079
Bobich 2010 TP	USA	Indoor	NA	NA	NA	NA	NA		Populus deltoides	DB	400	800	400	36	0.359	0.419	0.073	0.101
Booker 2007 Crop Sci	America	Field	35.73	-78.68	15.3125	0.8147	0.598248	Cropland	Arachis hypogaea	C3 grass	375	730	355	2.6	0.79	0.37	0.11	0.07
Booker 2007 Crop Sci	America	Field	35.73	-78.68	15.3125	0.8147	0.598248	Cropland	Arachis hypogaea	C3 grass	375	730	355	2.8	0.79	0.5	0.09	0.07
Booker 2007 Crop Sci	America	Field	35.73	-78.68	15.3125	0.8147	0.598248	Cropland	Arachis hypogaea	C3 grass	375	730	355	3	0.93	0.57	0.11	0.1
Booker 2007 Crop Sci	America	Field	35.73	-78.68	15.3125	0.8147	0.598248	Cropland	Arachis hypogaea	C3 grass	375	730	355	3.3	0.97	0.38	0.14	0.11
Booker 2007 Crop Sci	America	Field	35.73	-78.68	15.3125	0.8147	0.598248	Cropland	Arachis hypogaea	C3 grass	375	730	355	3.7	0.76	0.42	0.08	0.06
Booker 2007 Crop Sci	America	Field	35.73	-78.68	15.3125	0.8147	0.598248	Cropland	Arachis hypogaea	C3 grass	375	730	355	4.1	0.54	0.32	0.07	0.1
Booker 2007 Crop Sci	America	Field	35.73	-78.68	15.3125	0.8147	0.598248	Cropland	Arachis hypogaea	C3 grass	375	730	355	4.5	0.39	0.3	0.04	0.05
Booker 2005 JXB	America	Field	36	-79	14.9958	0.8163	0.597326	Cropland	Glycine max	C3 grass	367	696	329	1.1	0.66	0.5	0.017	0.015
Booker 2005 JXB	America	Field	36	-79	14.9958	0.8163	0.597326	Cropland	Glycine max	C3 grass	367	696	329	1.6	0.723	0.514	0.026	0.014
Booker 2005 JXB	America	Field	36	-79	14.9958	0.8163	0.597326	Cropland	Glycine max	C3 grass	367	696	329	2.3	0.595	0.312	0.026	0.007
Booker 2005 JXB	America	Field	36	-79	14.9958	0.8163	0.597326	Cropland	Glycine max	C3 grass	367	696	329	3	0.56	0.247	0.014	0.018
Borjigidai 2006 AOB	Japan	Field	39.63	140.95	9.3	1.4862	0.302559	Cropland	Oryza sativa	C3 grass	370	570	200	1	0.23	0.23	0.05	0.07
Borjigidai 2006 AOB	Japan	Field	39.63	140.95	9.3	1.4862	0.302559	Cropland	Oryza sativa	C3 grass	370	570	200	2	0.27	0.16	0.09	0.03
Borjigidai 2006 AOB	Japan	Field	39.63	140.95	9.3	1.4862	0.302559	Cropland	Oryza sativa	C3 grass	370	570	200	3	0.28	0.18	0.07	0.03
Borjigidai 2006 AOB	Japan	Field	39.63	140.95	9.3	1.4862	0.302559	Cropland	Oryza sativa	C3 grass	370	570	200	4	0.27	0.2	0.09	0.07
Borjigidai 2006 AOB	Japan	Field	39.63	140.95	9.3	1.4862	0.302559	Cropland	Oryza sativa	C3 grass	370	570	200	1	0.34	0.32	0.05	0.04
Borjigidai 2006 AOB	Japan	Field	39.63	140.95	9.3	1.4862	0.302559	Cropland	Oryza sativa	C3 grass	370	570	200	2	0.32	0.3	0.06	0.04
Borjigidai 2006 AOB	Japan	Field	39.63	140.95	9.3	1.4862	0.302559	Cropland	Oryza sativa	C3 grass	370	570	200	3	0.41	0.44	0.07	0.1
Borjigidai 2006 AOB	Japan	Field	39.63	140.95	9.3	1.4862	0.302559	Cropland	Oryza sativa	C3 grass	370	570	200	4	0.25	0.2	0.03	0.03
Bosac 1995 FEM	UK	Indoor	NA	NA	NA	NA	NA		Populus deltoides x nigra	DB	360	580	220	1.6	0.204	0.211	0.028	0.042
Bosac 1995 FEM	UK	Indoor	NA	NA	NA	NA	NA		Populus deltoides x nigra	DB	360	580	220	2.2	0.186	0.133	0.013	0.031
Brilli 2008 iForest	Italy	Indoor	NA	NA	NA	NA	NA		Populus alba	DB	380	900	520	1	0.06	0.061	0.004	0.006
Brilli 2008 iForest	Italy	Indoor	NA	NA	NA	NA	NA		Populus alba	DB	380	900	520	1	0.069	0.055	0.007	0.004
Brilli 2008 iForest	Italy	Indoor	NA	NA	NA	NA	NA		Populus alba	DB	380	900	520	1	0.047	0.044	0.005	0.005
Brilli 2008 iForest	Italy	Indoor	NA	NA	NA	NA	NA		Populus alba	DB	380	900	520	1	0.066	0.058	0.005	0.005
Brilli 2008 iForest	Italy	Indoor	NA	NA	NA	NA	NA		Populus alba	DB	380	900	520	1	0.074	0.065	0.004	0.005
Brilli 2008 iForest	Italy	Indoor	NA	NA	NA	NA	NA		Populus alba	DB	380	900	520	1	0.055	0.045	0.004	0.006
Broadmeadow 1999 WASP	UK	Field	NA	NA	NA	NA	NA	Temperate forest	Quercus petraea	DB	365	700	335	NA	0.186	0.138	0.019	0.031
Broughton 2017	Australia	Indoor	NA	NA	NA	NA	NA		Gossypium hirsutum	Nonlegume forb	400	640	240	1.3	0.543	0.461	0.04	0.056
Broughton 2017	Australia	Indoor	NA	NA	NA	NA	NA		Gossypium hirsutum	Nonlegume forb	400	640	240	1.3	0.544	0.489	0.056	0.026
Broughton 2017	Australia	Indoor	NA	NA	NA	NA	NA		Gossypium hirsutum	Nonlegume forb	400	640	240	1.3	0.533	0.559	0.019	0.059
Broughton 2017	Australia	Indoor	NA	NA	NA	NA	NA		Gossypium hirsutum	Nonlegume forb	400	640	240	1.5	0.541	0.465	0.034	0.053
Bryant 1998 PCE	Switzerland	Field	NA	NA	NA	NA	NA	Temperate grassland	Anthyllis vulneraria	Legume forb	360	600	240	14	0.354	0.278	0.059	0.039
Bryant 1998 PCE	Switzerland	Field	NA	NA	NA	NA	NA	Temperate grassland	Sanguisorba minor	Nonlegume forb	360	600	240	14	0.444	0.532	0.058	0.045
Bryant 1998 PCE	Switzerland	Field	NA	NA	NA	NA	NA	Temperate grassland	Bromopsis erecta	C3 grass	360	600	240	14	0.273	0.258	0.028	0.03
Bucher 2000	Switzerland	Field	NA	NA	NA	NA	NA	Temperate forest	Fagus sylvatica	DB			200	48.7	0.226	0.128	0.04	0.023
Bucher 2000	Switzerland	Field	NA	NA	NA	NA	NA	Temperate forest	Fagus sylvatica	DB			200	48.7	0.176	0.177	0.075	0.023
Bucher 2000	Switzerland	Field	NA	NA	NA	NA	NA	Temperate forest	Picea abies	Conifer			200	48.7	0.033	0.055	0.006	0.009
Bucher 2000	Switzerland	Field	NA	NA	NA	NA	NA	Temperate forest	Picea abies	Conifer			200	48.7	0.037	0.042	0.01	0.009
Bunce 1992	USA	Indoor	NA	NA	NA	NA	NA		Malus domestica	DB	350	700	350	1.8	0.195	0.188	0.016	0.01
Bunce 1992	USA	Indoor	NA	NA	NA	NA	NA		Quercus prinus	DB	350	700	350	1.8	0.078	0.081	0.012	0.009
Bunce 1992	USA	Indoor	NA	NA	NA	NA	NA		Quercus robur	DB	350	700	350	1.8	0.18	0.145	0.01	0.024
Bunce 1992	USA	Indoor	NA	NA	NA	NA	NA		Acer saccharinum	DB	350	700	350	1.8	0.174	0.126	0.031	0.034
Cai 2018	China	Field	31.5	120.55	15.6042	0.7516	0.466866	Cropland	Oryza sativa	C3 grass	380	500	120	1	0.566	0.527	0.035	0.03
Cai 2018	China	Field	31.5	120.55	15.6042	0.7516	0.466866	Cropland	Oryza sativa	C3 grass	380	500	120	1	0.419	0.367	0.015	0.011
Cai 2018	China	Field	31.5	120.55	15.6042	0.7516	0.466866	Cropland	Oryza sativa	C3 grass	380	500	120	1	0.199	0.239	0.017	0.025
Cai 2018	China	Field	32.59	119.7	15.1917	0.7565	0.469348	Cropland	Oryza sativa	C3 grass	380	580	200	1	0.447	0.378	0.04	0.02
Cai 2018	China	Field	32.59	119.7	15.1917	0.7565	0.469348	Cropland	Oryza sativa	C3 grass	380	580	200	1	0.381	0.289	0.011	0.019
Cai 2018	China	Field	32.59	119.7	15.1917	0.7565	0.469348	Cropland	Oryza sativa	C3 grass	380	580	200	1	0.323	0.134	0.01	0.007
Calfapietra-2005-Envir Pollu	Italy	Field	42.37	11.8	14.8542	0.3247	0.535455	Mediterranean woodland	Populus × euramericana	DB	370	550	180	60	0.533	0.437	0.034	0.027
Calfapietra 2008	America	Field	45.7	-89.5	4.5375	0.8638	0.274016	Temperate forest	Populus tremuloides	DB	370	560	190	100	0.2	0.15	0.01	0.01
Calfapietra 2008	America	Field	45.7	-89.5	4.5375	0.8638	0.274016	Temperate forest	Populus tremuloides	DB	370	560	190	100	0.24	0.26	0.02	0.03
Calfapietra 2007	America	Field	45.7	-89.5	4.5375	0.8638	0.274016	Temperate forest	Populus tremuloides	DB	370	560	190	86.7	0.24	0.21	0.03	0.02
Cao 2007	China	Indoor	NA	NA	NA	NA	NA		Betula papyrifera	DB	360	720	360	2	0.231	0.083	0.022	0.01
Centritto 1999	UK	Indoor	NA	NA	NA	NA	NA		Prunus avium	DB	350	700	350	24	0.344	0.177	0.071	0.025
Centritto 1999	UK	Indoor	NA	NA	NA	NA	NA		Prunus avium	DB	350	700	350	24	0.238	0.195	0.035	0.021
Centritto 1999	UK	Indoor	NA	NA	NA	NA	NA		Prunus avium	DB	350	700	350	24	0.213	0.131	0.021	0.014
Centritto 1999	UK	Indoor	NA	NA	NA	NA	NA		Prunus avium	DB	350	700	350	24	0.33	0.245	0.021	0.017
Centritto 2002	UK	Indoor	NA	NA	NA	NA	NA		Prunus persica	DB	350	700	350	24	0.079	0.054	0.013	0.01
Chaves 1995	Italy	Field	43.28	11.58	13.8125	0.5946	0.565569	Temperate forest	Quercus ilex	EB	350	650	300	NA	0.118	0.07	0.033	0.014
Chen 2002	China	Field	31.62	120.46	15.5208	0.7873	0.47231	Cropland	Echinochloa crusgalli	C4 grass	380	580	200	2	0.426	0.281	0.032	0.018
Chen 2002	China	Field	31.62	120.46	15.5208	0.7873	0.47231	Cropland	Echinochloa crusgalli	C4 grass	380	580	200	3	0.279	0.178	0.013	0.015
Chen 2002	China	Field	31.62	120.46	15.5208	0.7873	0.47231	Cropland	Echinochloa crusgalli	C4 grass	380	580	200	4	0.137	0.108	0.015	0.009
Chen 2005 PCP	China	Field	31.62	120.46	15.5208	0.7873	0.47231	Cropland	Oryza sativa	C3 grass			200	NA	1.6549	1.3451	0.0531	0.0885
Chen 2005 PCP	China	Field	31.62	120.46	15.5208	0.7873	0.47231	Cropland	Oryza sativa	C3 grass			200	NA	0.6549	0.5752	0.0442	0.0354
Chen 2005 PCP	China	Field	31.62	120.46	15.5208	0.7873	0.47231	Cropland	Oryza sativa	C3 grass			200	NA	0.3717	0.3451	0.0265	0.0354
Chen 2005 PCP	China	Field	31.62	120.46	15.5208	0.7873	0.47231	Cropland	Oryza sativa	C3 grass			200	NA	0.2832	0.2335	0.0265	0.0266
Chen 2005 PCP	China	Field	31.62	120.46	15.5208	0.7873	0.47231	Cropland	Oryza sativa	C3 grass			200	NA	0.8696	0.6783	0.0405	0.0347
Chen 2005 PCP	China	Field	31.62	120.46	15.5208	0.7873	0.47231	Cropland	Oryza sativa	C3 grass			200	NA	0.5449	0.5449	0.029	0.0174
Chen 2005 PCP	China	Field	31.62	120.46	15.5208	0.7873	0.47231	Cropland	Oryza sativa	C3 grass			200	NA	0.2203	0.2377	0.0232	0.0174
Chen 2005 PCP	China	Field	31.62	120.46	15.5208	0.7873	0.47231	Cropland	Oryza sativa	C3 grass			200	NA	0.1217	0.0986	0.0174	0.0173
Chen 2005 PCP	China	Field	31.62	120.46	15.5208	0.7873	0.47231	Cropland	Oryza sativa	C3 grass			200	NA	0.9221	0.8052	0.0454	0.039
Chen 2005 PCP	China	Field	31.62	120.46	15.5208	0.7873	0.47231	Cropland	Oryza sativa	C3 grass			200	NA	0.487	0.4286	0.0195	0.0195
Chen 2005 PCP	China	Field	31.62	120.46	15.5208	0.7873	0.47231	Cropland	Oryza sativa	C3 grass			200	NA	0.2208	0.2273	0.0195	0.0195
Chen 2015	China	Indoor	NA	NA	NA	NA	NA		Festuca arundinacea	C3 grass	400	800	400	2	0.607	0.467	0.101	0.101
Chen 2015	China	Indoor	NA	NA	NA	NA	NA		Festuca arundinacea	C3 grass	400	800	400	2	0.621	0.473	0.033	0.033
Chen 2015	China	Indoor	NA	NA	NA	NA	NA		Festuca arundinacea	C3 grass	400	800	400	2	0.594	0.446	0.033	0.033
Clifford 2000	UK	Indoor	NA	NA	NA	NA	NA		Arachis hypogaea	Legume forb	375	700	325	3	0.419	0.222	0.086	0.02
Clifford 2000	UK	Indoor	NA	NA	NA	NA	NA		Arachis hypogaea	Legume forb	375	700	325	3	0.379	0.259	0.042	0.02
Clifford 2000	UK	Indoor	NA	NA	NA	NA	NA		Arachis hypogaea	Legume forb	375	700	325	3	0.326	0.26	0.006	0.024
Constable-GCB-1999	Placerville, California, USA	Field	NA	NA	NA	NA	NA	Mediterranean woodland	Pinus ponderosa	Conifer	350	700	350	36	0.099	0.123	0.018	0.022
Constable-GCB-1999	Placerville, California, USA	Field	NA	NA	NA	NA	NA	Mediterranean woodland	Pinus ponderosa	Conifer	350	700	350	36	0.119	0.105	0.023	0.005
Constable-GCB-1999	Placerville, California, USA	Field	NA	NA	NA	NA	NA	Mediterranean woodland	Pinus ponderosa	Conifer	350	700	350	36	0.084	0.064	0.006	0.008
Crous 2013	Australia	Field	-33.61	150.74	17.3333	0.5231	0.696109	Subtropical forest	Eucalyptus globulus	DB			240	5	0.504	0.732	0.134	0.244
Crous 2013	Australia	Field	-33.61	150.74	17.3333	0.5231	0.696109	Subtropical forest	Eucalyptus globulus	DB			240	8	0.512	0.803	0.213	0.465
Crous 2013	Australia	Field	-33.61	150.74	17.3333	0.5231	0.696109	Subtropical forest	Eucalyptus globulus	DB			240	14	0.181	0.283	0.055	0.047
Cruz 2016	USA	Indoor	NA	NA	NA	NA	NA		Manihot esculenta	Shrub	390	750	360	2.4	0.204	0.094	0.015	0.01
Curtis 1992	USA	Field	NA	NA	NA	NA	NA	Temperate forest	Populus grandidentata	DB	350	700	350	0.9	0.2	0.28	0.02	0.03
Curtis 1992	USA	Field	NA	NA	NA	NA	NA	Temperate forest	Populus grandidentata	DB	350	700	350	1.5	1.01	0.41	0.16	0.02
Curtis 1992	USA	Field	NA	NA	NA	NA	NA	Temperate forest	Populus grandidentata	DB	350	700	350	2.3	0.54	0.23	0.09	0.06
Curtis 1994	USA	Field	NA	NA	NA	NA	NA	Temperate forest	Populus grandidentata	DB	350	700	350	NA	0.337	0.304	0.029	0.056
Curtis 1994	USA	Field	NA	NA	NA	NA	NA	Temperate forest	Populus grandidentata	DB	350	700	350	NA	0.392	0.425	0.042	0.049
Curtis 2000	USA	Field	NA	NA	NA	NA	NA	Temperate forest	Populus tremuloides	DB	350	700	350	20	0.55	0.46	0.11	0.06
Curtis 2000	USA	Field	NA	NA	NA	NA	NA	Temperate forest	Populus tremuloides	DB	350	700	350	30	0.13	0.16	0.02	0.04
Dahal 2014	Canada	Indoor	NA	NA	NA	NA	NA		Triticum aestivum	C3 grass	380	700	320	NA	0.48	0.29	0.03	0.05
Dahal 2014	Canada	Indoor	NA	NA	NA	NA	NA		Triticum aestivum	C3 grass	380	700	320	NA	0.59	0.39	0.06	0.03
Dahal 2014	Canada	Indoor	NA	NA	NA	NA	NA		Triticum aestivum	C3 grass	380	700	320	NA	0.67	0.31	0.04	0.05
Dahal 2014	Canada	Indoor	NA	NA	NA	NA	NA		Triticum aestivum	C3 grass	380	700	320	NA	0.43	0.31	0.04	0.05
Damesin 1996	France	Indoor	NA	NA	NA	NA	NA		Quercus suber	DB	350	700	350	3	0.432	0.412	0.023	0.051
Davidson 2016	USA	Indoor	NA	NA	NA	NA	NA		Prunus persica	DB	400	800	400	0.7	0.29	0.4	0.04	0.04
Davidson 2016	USA	Indoor	NA	NA	NA	NA	NA		Prunus persica	DB	400	800	400	1.3	0.22	0.21	0.03	0.03
de Oliveira 2019	Brazil	Indoor	NA	NA	NA	NA	NA		Carapa surinamensis	EB	400	700	300	5.4	1.01	0.62	0.089	0.045
Del Pozo 2005	Spain	Field	41	NA	NA	NA	NA	Cropland	Triticum aestivum	C3 grass	376	757	381	1.6	0.228	0.166	0.028	0.027
Del Pozo 2005	Spain	Field	41	NA	NA	NA	NA	Cropland	Triticum aestivum	C3 grass	376	757	381	2.3	0.244	0.167	0.027	0.015
Del Pozo 2005	Spain	Field	41	NA	NA	NA	NA	Cropland	Triticum aestivum	C3 grass	376	757	381	1.7	0.341	0.156	0.067	0.011
Del Pozo 2005	Spain	Field	41	NA	NA	NA	NA	Cropland	Triticum aestivum	C3 grass	376	757	381	2.3	0.383	0.147	0.064	0.006
Dixon 1995 NPh	France	Field	45.66	3.25	NA	NA	NA	Temperate forest	Quereus rubra	DB			350	NA	0.04	0.068	0.009	0.014
Dixon 1995 NPh	France	Field	45.66	3.25	NA	NA	NA	Temperate forest	Quereus rubra	DB			350	NA	0.045	0.08	0.007	0.012
Dixon 1995 NPh	France	Field	45.66	3.25	NA	NA	NA	Temperate forest	Quereus rubra	DB			350	NA	0.033	0.038	0.008	0.014
Dixon 1995 NPh	France	Field	45.66	3.25	NA	NA	NA	Temperate forest	Quereus rubra	DB			350	NA	0.037	0.035	0.007	0.014
Dixon 1995 NPh	France	Field	45.66	3.25	NA	NA	NA	Temperate forest	Quereus rubra	DB			350	NA	0.044	0.03	0.019	0.003
Dixon 1995 NPh	France	Field	45.66	3.25	NA	NA	NA	Temperate forest	Picea abies	Conifer			350	NA	0.073	0.068	0.014	0.024
Dixon 1995 NPh	France	Field	45.66	3.25	NA	NA	NA	Temperate forest	Picea abies	Conifer			350	NA	0.048	0.052	0.028	0.025
Dixon 1995 NPh	France	Field	45.66	3.25	NA	NA	NA	Temperate forest	Picea abies	Conifer			350	NA	0.028	0.018	0.009	0.016
Dixon 1995 NPh	France	Field	45.66	3.25	NA	NA	NA	Temperate forest	Picea abies	Conifer			350	NA	0.028	0.017	0.002	0.009
Dixon 1995 NPh	France	Field	45.66	3.25	NA	NA	NA	Temperate forest	Picea abies	Conifer			350	NA	0.016	0.017	0.004	0.007
Domec 2009	USA	Field	35.97	-79.13	14.8	0.8334	0.567776	Subtropical forest	Pinus taeda	Conifer			200	132	0.111	0.073	0.01	0.008
Domec 2009	USA	Field	35.97	-79.13	14.8	0.8334	0.567776	Subtropical forest	Pinus taeda	Conifer			200	134	0.045	0.047	0.007	0.01
Domec 2009	USA	Field	35.97	-79.13	14.8	0.8334	0.567776	Subtropical forest	Pinus taeda	Conifer			200	136	0.044	0.043	0.009	0.005
Duan 2018	Australia	Indoor	NA	NA	NA	NA	NA		Eucalyptus sideroxylon	EB	400	640	240	7	0.257	0.221	0.026	0.025
Duan 2014	Australia	Indoor	NA	NA	NA	NA	NA		Eucalyptus radiata	EB	400	640	240	0.2	0.369	0.458	0.068	0.079
Duan 2014	Australia	Indoor	NA	NA	NA	NA	NA		Eucalyptus radiata	EB	400	640	240	0.5	0.421	0.468	0.06	0.075
Duan 2014	Australia	Indoor	NA	NA	NA	NA	NA		Eucalyptus radiata	EB	400	640	240	0.7	0.338	0.414	0.055	0.029
Duan 2014	Australia	Indoor	NA	NA	NA	NA	NA		Eucalyptus radiata	EB	400	640	240	0.9	0.362	0.465	0.065	0.068
Duan 2014	Australia	Indoor	NA	NA	NA	NA	NA		Eucalyptus radiata	EB	400	640	240	1.2	0.496	0.448	0.08	0.041
Duan 2014	Australia	Indoor	NA	NA	NA	NA	NA		Eucalyptus radiata	EB	400	640	240	1.4	0.325	0.356	0.034	0.048
Duan 2014	Australia	Indoor	NA	NA	NA	NA	NA		Eucalyptus radiata	EB	400	640	240	1.6	0.356	0.484	0.068	0.152
Duan 2014	Australia	Indoor	NA	NA	NA	NA	NA		Eucalyptus radiata	EB	400	640	240	1.9	0.489	0.518	0.099	0.084
Duan 2014	Australia	Indoor	NA	NA	NA	NA	NA		Eucalyptus radiata	EB	400	640	240	2.1	0.376	0.397	0.065	0.085
Duan 2014	Australia	Indoor	NA	NA	NA	NA	NA		Eucalyptus radiata	EB	400	640	240	2.3	0.446	0.304	0.046	0.051
Duan 2014	Australia	Indoor	NA	NA	NA	NA	NA		Eucalyptus radiata	EB	400	640	240	2.6	0.321	0.335	0.058	0.106
Duan 2014	Australia	Indoor	NA	NA	NA	NA	NA		Eucalyptus radiata	EB	400	640	240	2.8	0.333	0.26	0.036	0.031
Duan 2015	Australia	Indoor	NA	NA	NA	NA	NA		Pinus radiata	Conifer	400	640	240	2	0.109	0.114	0.01	0.008
Duan 2015	Australia	Indoor	NA	NA	NA	NA	NA		Callitris rhomboidea	Conifer	400	640	240	2	0.07	0.069	0.008	0.003
Duan 2019	Australia	Indoor	NA	NA	NA	NA	NA		Eucalyptus tereticornis	EB	400	640	240	4	0.585	0.395	0.079	0.03
Dusenge 2020	Canada	Indoor	NA	NA	NA	NA	NA		Picea mariana	Conifer	407	750	343	5	0.131	0.112	0.029	0.014
Dusenge 2020	Canada	Indoor	NA	NA	NA	NA	NA		Larix laricina	Conifer	407	750	343	5	0.129	0.128	0.01	0.019
Eamus 1993	Australia	Indoor	NA	NA	NA	NA	NA		Maranthes corymbosa	EB	360	700	340	7	0.104	0.093	0.005	0.004
Eamus 1993	Australia	Indoor	NA	NA	NA	NA	NA		Maranthes corymbosa	EB	360	700	340	7	0.773	0.364	0.051	0.024
Eamus 1993	Australia	Indoor	NA	NA	NA	NA	NA		Eucalyptus tetrodonta	EB	360	700	340	7	0.297	0.154	0.015	0.024
Eller 2014	Denmark	Indoor	NA	NA	NA	NA	NA		Phragmites australis	C3 grass	390	700	310	2.3	0.169	0.101	0.011	0.007
Eller 2014	Denmark	Indoor	NA	NA	NA	NA	NA		Phragmites australis	C3 grass	390	700	310	2.3	0.196	0.116	0.017	0.009
Egli 1998	Switzerland	Field	NA	NA	NA	NA	NA	Temperate forest	Fagus sylvatica	DB	370	570	200	24	0.219	0.157	0.02	0.015
Egli 1998	Switzerland	Field	NA	NA	NA	NA	NA	Temperate forest	Fagus sylvatica	DB	370	570	200	24	0.261	0.23	0.013	0.013
Egli 1998	Switzerland	Field	NA	NA	NA	NA	NA	Temperate forest	Fagus sylvatica	DB	370	570	200	24	0.265	0.209	0.011	0.009
Egli 1998	Switzerland	Field	NA	NA	NA	NA	NA	Temperate forest	Picea abies	Conifer	370	570	200	24	0.084	0.08	0.008	0.006
Egli 1998	Switzerland	Field	NA	NA	NA	NA	NA	Temperate forest	Picea abies	Conifer	370	570	200	24	0.053	0.043	0.004	0.003
Egli 1998	Switzerland	Field	NA	NA	NA	NA	NA	Temperate forest	Picea abies	Conifer	370	570	200	24	0.037	0.033	0.002	0.001
Eguchi 2008	Japan	Field	43.1	141.33	8.5375	1.2212	0.389939	Temperate forest	Betula maximowicziana	DB	370	500	130	36	0.525	0.413	0.03	0.02
Eguchi 2008	Japan	Field	43.1	141.33	8.5375	1.2212	0.389939	Temperate forest	Betula maximowicziana	DB	370	500	130	36	0.452	0.351	0.019	0.029
Eguchi 2008	Japan	Field	43.1	141.33	8.5375	1.2212	0.389939	Temperate forest	Quercus mongolica	DB	370	500	130	36	0.328	0.246	0.027	0.016
Eguchi 2008	Japan	Field	43.1	141.33	8.5375	1.2212	0.389939	Temperate forest	Quercus mongolica	DB	370	500	130	36	0.358	0.251	0.008	0.018
Ellsworth 1996	USA	Field	35.97	-79.08	14.9042	0.8311	0.595346	Subtropical forest	Pinus taeda	Conifer			200	2.7	0.091	0.097	0.018	0.008
Ellsworth 1999	USA	Field	35.97	-79.08	14.9042	0.8311	0.595346	Subtropical forest	Pinus taeda	Conifer			200	1.5	0.045	0.032	0.009	0.013
Ellsworth 1999	USA	Field	35.97	-79.08	14.9042	0.8311	0.595346	Subtropical forest	Pinus taeda	Conifer			200	2.2	0.073	0.074	0.01	0.009
Ellsworth 1999	USA	Field	35.97	-79.08	14.9042	0.8311	0.595346	Subtropical forest	Pinus taeda	Conifer			200	2.7	0.064	0.051	0.016	0.003
Ellsworth 1999	USA	Field	35.97	-79.08	14.9042	0.8311	0.595346	Subtropical forest	Pinus taeda	Conifer			200	3.4	0.067	0.054	0.024	0.004
Erice 2006	Spain	Indoor	NA	NA	NA	NA	NA		Medicago sativa	Legume forb	350	700	350	24	0.8	0.278	0.078	0.044
Esteves Sanches 2020	Brazil	Field	-22.72	-47.01	20.2958	0.9441	0.543761	Cropland	Coffea arabica	Shrub	400	550	150	39	0.037	0.037	0.01	0.009
Esteves Sanches 2020	Brazil	Field	-22.72	-47.01	20.2958	0.9441	0.543761	Cropland	Coffea arabica	Shrub	400	550	150	39.5	0.007	0.009	0.003	0.002
Esteves Sanches 2020	Brazil	Field	-22.72	-47.01	20.2958	0.9441	0.543761	Cropland	Coffea arabica	Shrub	400	550	150	40	0.037	0.035	0.008	0.005
Esteves Sanches 2020	Brazil	Field	-22.72	-47.01	20.2958	0.9441	0.543761	Cropland	Coffea arabica	Shrub	400	550	150	40.5	0.034	0.04	0.007	0.004
Esteves Sanches 2020	Brazil	Field	-22.72	-47.01	20.2958	0.9441	0.543761	Cropland	Coffea arabica	Shrub	400	550	150	41	0.078	0.124	0.017	0.033
Esteves Sanches 2020	Brazil	Field	-22.72	-47.01	20.2958	0.9441	0.543761	Cropland	Coffea arabica	Shrub	400	550	150	41.5	0.048	0.072	0.013	0.01
Esteves Sanches 2020	Brazil	Field	-22.72	-47.01	20.2958	0.9441	0.543761	Cropland	Coffea arabica	Shrub	400	550	150	42	0.086	0.132	0.026	0.036
Esteves Sanches 2020	Brazil	Field	-22.72	-47.01	20.2958	0.9441	0.543761	Cropland	Coffea arabica	Shrub	400	550	150	42.5	0.077	0.08	0.011	0.014
Esteves Sanches 2020	Brazil	Field	-22.72	-47.01	20.2958	0.9441	0.543761	Cropland	Coffea arabica	Shrub	400	550	150	44.2	0.065	0.122	0.012	0.036
Esteves Sanches 2020	Brazil	Field	-22.72	-47.01	20.2958	0.9441	0.543761	Cropland	Coffea arabica	Shrub	400	550	150	44.7	0.068	0.04	0.014	0.006
Esteves Sanches 2020	Brazil	Field	-22.72	-47.01	20.2958	0.9441	0.543761	Cropland	Coffea arabica	Shrub	400	550	150	45.2	0.036	0.065	0.005	0.02
Evans 2000	Australia	Indoor	NA	NA	NA	NA	NA		Acacia coriacea	EB	350	700	350	1.7	0.37	0.245	0.108	0.122
Evans 2000	Australia	Indoor	NA	NA	NA	NA	NA		Acacia aneura	EB	350	700	350	1.7	0.549	0.182	0.048	0.066
Evans 2000	Australia	Indoor	NA	NA	NA	NA	NA		Acacia tetragonophylla	EB	350	700	350	1.7	0.322	0.382	0.048	0.096
Evans 2000	Australia	Indoor	NA	NA	NA	NA	NA		Acacia colei	EB	350	700	350	1.7	0.43	0.212	0.084	0.03
Evans 2000	Australia	Indoor	NA	NA	NA	NA	NA		Acacia dealbata	EB	350	700	350	1.7	0.352	0.358	0.164	0.045
Evans 2000	Australia	Indoor	NA	NA	NA	NA	NA		Acacia implexa	EB	350	700	350	1.7	0.325	0.713	0.057	0.158
Evans 2000	Australia	Indoor	NA	NA	NA	NA	NA		Acacia melanoxylon	EB	350	700	350	1.7	0.484	0.185	0.069	0.03
Evans 2000	Australia	Indoor	NA	NA	NA	NA	NA		Acacia irrorata	EB	350	700	350	1.7	0.418	0.197	0.099	0.03
Evans 2000	Australia	Indoor	NA	NA	NA	NA	NA		Acacia saligna	EB	350	700	350	1.7	0.412	0.358	0.114	0.087
Evans 2000	Australia	Indoor	NA	NA	NA	NA	NA		Acacia mearnsii	EB	350	700	350	1.7	0.322	0.215	0.03	0.051
Fan 2020	China	Indoor	NA	NA	NA	NA	NA		Capsicum annuum	Shrub	400	800	400	3	0.229	0.158	0.008	0.008
Faralli 2017	Germany	Indoor	NA	NA	NA	NA	NA		Brassica napus	Nonlegume forb	300	400	100	NA	0.727	0.685	0.043	0.025
Faralli 2017	Germany	Indoor	NA	NA	NA	NA	NA		Brassica napus	Nonlegume forb	300	700	400	NA	0.727	0.518	0.043	0.036
Faralli 2017	Germany	Indoor	NA	NA	NA	NA	NA		Brassica napus	Nonlegume forb	400	700	300	NA	0.685	0.518	0.027	0.036
Faralli 2017	Germany	Indoor	NA	NA	NA	NA	NA		Brassica napus	Nonlegume forb	300	400	100	NA	0.727	0.791	0.047	0.046
Faralli 2017	Germany	Indoor	NA	NA	NA	NA	NA		Brassica napus	Nonlegume forb	300	700	400	NA	0.727	0.562	0.047	0.043
Faralli 2017	Germany	Indoor	NA	NA	NA	NA	NA		Brassica napus	Nonlegume forb	400	700	300	NA	0.791	0.562	0.046	0.043
Faralli 2017	Germany	Indoor	NA	NA	NA	NA	NA		Brassica napus	Nonlegume forb	300	400	100	NA	0.719	0.687	0.029	0.042
Faralli 2017	Germany	Indoor	NA	NA	NA	NA	NA		Brassica napus	Nonlegume forb	300	700	400	NA	0.719	0.368	0.029	0.038
Faralli 2017	Germany	Indoor	NA	NA	NA	NA	NA		Brassica napus	Nonlegume forb	400	700	300	NA	0.689	0.368	0.038	0.038
Faralli 2017	Germany	Indoor	NA	NA	NA	NA	NA		Brassica napus	Nonlegume forb	300	400	100	NA	0.698	0.522	0.034	0.038
Faralli 2017	Germany	Indoor	NA	NA	NA	NA	NA		Brassica napus	Nonlegume forb	300	700	400	NA	0.698	0.19	0.034	0.036
Faralli 2017	Germany	Indoor	NA	NA	NA	NA	NA		Brassica napus	Nonlegume forb	400	700	300	NA	0.524	0.19	0.036	0.036
Farfan-Vignolo 2012	Belgium	Indoor	NA	NA	NA	NA	NA		Lolium perenne	C3 grass	375	620	245	1.4	0.111	0.077	0.01	0.008
Farfan-Vignolo 2012	Belgium	Indoor	NA	NA	NA	NA	NA		Medicago sativa	Legume forb	375	620	245	1.4	0.093	0.111	0.006	0.01
Faria 1996	Denmark	Indoor	NA	NA	NA	NA	NA		Quercus suber	DB	350	700	350	14	0.105	0.069	0.012	0.007
Fatichi 2013	Switzerland	Field	47.47	7.5	9.02917	1.1525	0.28395	Temperate forest	Carpinus betulus	DB	380	540	160	5.3	0.2	0.129	0.012	0.01
Fatichi 2013	Switzerland	Field	47.47	7.5	9.02917	1.1525	0.28395	Temperate forest	Carpinus betulus	DB	380	540	160	5.4	0.232	0.17	0.027	0.016
Fatichi 2013	Switzerland	Field	47.47	7.5	9.02917	1.1525	0.28395	Temperate forest	Carpinus betulus	DB	380	540	160	5.5	0.197	0.165	0.014	0.016
Fatichi 2013	Switzerland	Field	47.47	7.5	9.02917	1.1525	0.28395	Temperate forest	Carpinus betulus	DB	380	540	160	5.7	0.295	0.206	0.02	0.01
Fatichi 2013	Switzerland	Field	47.47	7.5	9.02917	1.1525	0.28395	Temperate forest	Carpinus betulus	DB	380	540	160	5.9	0.224	0.17	0.017	0.019
Fatichi 2013	Switzerland	Field	47.47	7.5	9.02917	1.1525	0.28395	Temperate forest	Carpinus betulus	DB	380	540	160	5.9	0.277	0.241	0.025	0.021
Fatichi 2013	Switzerland	Field	47.47	7.5	9.02917	1.1525	0.28395	Temperate forest	Carpinus betulus	DB	380	540	160	6.2	0.286	0.206	0.027	0.016
Fatichi 2013	Switzerland	Field	47.47	7.5	9.02917	1.1525	0.28395	Temperate forest	Carpinus betulus	DB	380	540	160	6.9	0.327	0.273	0.031	0.02
Fatichi 2013	Switzerland	Field	47.47	7.5	9.02917	1.1525	0.28395	Temperate forest	Carpinus betulus	DB	380	540	160	7	0.34	0.277	0.022	0.021
Fatichi 2013	Switzerland	Field	47.47	7.5	9.02917	1.1525	0.28395	Temperate forest	Carpinus betulus	DB	380	540	160	7.1	0.25	0.224	0.025	0.016
Fatichi 2013	Switzerland	Field	47.47	7.5	9.02917	1.1525	0.28395	Temperate forest	Carpinus betulus	DB	380	540	160	7.5	0.331	0.268	0.023	0.019
Fatichi 2013	Switzerland	Field	47.47	7.5	9.02917	1.1525	0.28395	Temperate forest	Carpinus betulus	DB	380	540	160	7.9	0.25	0.174	0.024	0.02
Fatichi 2013	Switzerland	Field	47.47	7.5	9.02917	1.1525	0.28395	Temperate forest	Carpinus betulus	DB	380	540	160	13.8	0.268	0.197	0.019	0.013
Fatichi 2013	Switzerland	Field	47.47	7.5	9.02917	1.1525	0.28395	Temperate forest	Carpinus betulus	DB	380	540	160	14.2	0.344	0.255	0.021	0.02
Fatichi 2013	Switzerland	Field	47.47	7.5	9.02917	1.1525	0.28395	Temperate forest	Carpinus betulus	DB	380	540	160	15.4	0.277	0.21	0.021	0.022
Fatichi 2013	Switzerland	Field	47.47	7.5	9.02917	1.1525	0.28395	Temperate forest	Carpinus betulus	DB	380	540	160	21.3	0.156	0.152	0.01	0.015
Fatichi 2013	Switzerland	Field	47.47	7.5	9.02917	1.1525	0.28395	Temperate forest	Carpinus betulus	DB	380	540	160	22.2	0.08	0.098	0.007	0.012
Fatichi 2013	Switzerland	Field	47.47	7.5	9.02917	1.1525	0.28395	Temperate forest	Carpinus betulus	DB	380	540	160	23.2	0.062	0.116	0.009	0.008
Fatichi 2013	Switzerland	Field	47.47	7.5	9.02917	1.1525	0.28395	Temperate forest	Carpinus betulus	DB	380	540	160	30.9	0.241	0.206	0.022	0.018
Fatichi 2013	Switzerland	Field	47.47	7.5	9.02917	1.1525	0.28395	Temperate forest	Fagus sylvatica	DB	380	540	160	5.3	0.216	0.255	0.01	0.009
Fatichi 2013	Switzerland	Field	47.47	7.5	9.02917	1.1525	0.28395	Temperate forest	Fagus sylvatica	DB	380	540	160	5.4	0.274	0.27	0.019	0.026
Fatichi 2013	Switzerland	Field	47.47	7.5	9.02917	1.1525	0.28395	Temperate forest	Fagus sylvatica	DB	380	540	160	5.5	0.255	0.208	0.02	0.025
Fatichi 2013	Switzerland	Field	47.47	7.5	9.02917	1.1525	0.28395	Temperate forest	Fagus sylvatica	DB	380	540	160	5.7	0.341	0.341	0.012	0.016
Fatichi 2013	Switzerland	Field	47.47	7.5	9.02917	1.1525	0.28395	Temperate forest	Fagus sylvatica	DB	380	540	160	5.9	0.247	0.251	0.018	0.019
Fatichi 2013	Switzerland	Field	47.47	7.5	9.02917	1.1525	0.28395	Temperate forest	Fagus sylvatica	DB	380	540	160	5.9	0.341	0.294	0.021	0.026
Fatichi 2013	Switzerland	Field	47.47	7.5	9.02917	1.1525	0.28395	Temperate forest	Fagus sylvatica	DB	380	540	160	6.2	0.318	0.216	0.022	0.036
Fatichi 2013	Switzerland	Field	47.47	7.5	9.02917	1.1525	0.28395	Temperate forest	Fagus sylvatica	DB	380	540	160	6.9	0.365	0.282	0.015	0.032
Fatichi 2013	Switzerland	Field	47.47	7.5	9.02917	1.1525	0.28395	Temperate forest	Fagus sylvatica	DB	380	540	160	7	0.345	0.333	0.023	0.032
Fatichi 2013	Switzerland	Field	47.47	7.5	9.02917	1.1525	0.28395	Temperate forest	Fagus sylvatica	DB	380	540	160	7.1	0.29	0.27	0.015	0.04
Fatichi 2013	Switzerland	Field	47.47	7.5	9.02917	1.1525	0.28395	Temperate forest	Fagus sylvatica	DB	380	540	160	7.5	0.286	0.231	0.021	0.022
Fatichi 2013	Switzerland	Field	47.47	7.5	9.02917	1.1525	0.28395	Temperate forest	Fagus sylvatica	DB	380	540	160	7.9	0.243	0.239	0.019	0.023
Fatichi 2013	Switzerland	Field	47.47	7.5	9.02917	1.1525	0.28395	Temperate forest	Fagus sylvatica	DB	380	540	160	13.8	0.325	0.251	0.028	0.037
Fatichi 2013	Switzerland	Field	47.47	7.5	9.02917	1.1525	0.28395	Temperate forest	Fagus sylvatica	DB	380	540	160	14.2	0.2	0.247	0.018	0.033
Fatichi 2013	Switzerland	Field	47.47	7.5	9.02917	1.1525	0.28395	Temperate forest	Fagus sylvatica	DB	380	540	160	15.4	0.294	0.38	0.028	0.035
Fatichi 2013	Switzerland	Field	47.47	7.5	9.02917	1.1525	0.28395	Temperate forest	Fagus sylvatica	DB	380	540	160	21.3	0.184	0.184	0.018	0.018
Fatichi 2013	Switzerland	Field	47.47	7.5	9.02917	1.1525	0.28395	Temperate forest	Fagus sylvatica	DB	380	540	160	22.2	0.137	0.129	0.014	0.01
Fatichi 2013	Switzerland	Field	47.47	7.5	9.02917	1.1525	0.28395	Temperate forest	Fagus sylvatica	DB	380	540	160	23.2	0.121	0.102	0.008	0.01
Fatichi 2013	Switzerland	Field	47.47	7.5	9.02917	1.1525	0.28395	Temperate forest	Fagus sylvatica	DB	380	540	160	30.9	0.2	0.176	0.013	0.022
Fatichi 2013	Switzerland	Field	47.47	7.5	9.02917	1.1525	0.28395	Temperate forest	Quercus petraea	DB	380	540	160	5.3	0.236	0.232	0.023	0.009
Fatichi 2013	Switzerland	Field	47.47	7.5	9.02917	1.1525	0.28395	Temperate forest	Quercus petraea	DB	380	540	160	5.4	0.188	0.244	0.016	0.019
Fatichi 2013	Switzerland	Field	47.47	7.5	9.02917	1.1525	0.28395	Temperate forest	Quercus petraea	DB	380	540	160	5.5	0.22	0.184	0.016	0.01
Fatichi 2013	Switzerland	Field	47.47	7.5	9.02917	1.1525	0.28395	Temperate forest	Quercus petraea	DB	380	540	160	5.7	0.308	0.252	0.039	0.025
Fatichi 2013	Switzerland	Field	47.47	7.5	9.02917	1.1525	0.28395	Temperate forest	Quercus petraea	DB	380	540	160	5.9	0.248	0.296	0.036	0.024
Fatichi 2013	Switzerland	Field	47.47	7.5	9.02917	1.1525	0.28395	Temperate forest	Quercus petraea	DB	380	540	160	5.9	0.276	0.26	0.041	0.015
Fatichi 2013	Switzerland	Field	47.47	7.5	9.02917	1.1525	0.28395	Temperate forest	Quercus petraea	DB	380	540	160	6.2	0.451	0.36	0.033	0.029
Fatichi 2013	Switzerland	Field	47.47	7.5	9.02917	1.1525	0.28395	Temperate forest	Quercus petraea	DB	380	540	160	6.9	0.436	0.364	0.039	0.025
Fatichi 2013	Switzerland	Field	47.47	7.5	9.02917	1.1525	0.28395	Temperate forest	Quercus petraea	DB	380	540	160	7	0.499	0.424	0.031	0.037
Fatichi 2013	Switzerland	Field	47.47	7.5	9.02917	1.1525	0.28395	Temperate forest	Quercus petraea	DB	380	540	160	7.1	0.424	0.348	0.028	0.022
Fatichi 2013	Switzerland	Field	47.47	7.5	9.02917	1.1525	0.28395	Temperate forest	Quercus petraea	DB	380	540	160	7.5	0.428	0.459	0.043	0.037
Fatichi 2013	Switzerland	Field	47.47	7.5	9.02917	1.1525	0.28395	Temperate forest	Quercus petraea	DB	380	540	160	7.9	0.428	0.372	0.023	0.022
Fatichi 2013	Switzerland	Field	47.47	7.5	9.02917	1.1525	0.28395	Temperate forest	Quercus petraea	DB	380	540	160	13.8	0.4	0.356	0.03	0.016
Fatichi 2013	Switzerland	Field	47.47	7.5	9.02917	1.1525	0.28395	Temperate forest	Quercus petraea	DB	380	540	160	14.2	0.348	0.408	0.041	0.027
Fatichi 2013	Switzerland	Field	47.47	7.5	9.02917	1.1525	0.28395	Temperate forest	Quercus petraea	DB	380	540	160	15.4	0.459	0.499	0.029	0.038
Fatichi 2013	Switzerland	Field	47.47	7.5	9.02917	1.1525	0.28395	Temperate forest	Quercus petraea	DB	380	540	160	21.3	0.28	0.316	0.022	0.022
Fatichi 2013	Switzerland	Field	47.47	7.5	9.02917	1.1525	0.28395	Temperate forest	Quercus petraea	DB	380	540	160	22.2	0.352	0.256	0.037	0.024
Fatichi 2013	Switzerland	Field	47.47	7.5	9.02917	1.1525	0.28395	Temperate forest	Quercus petraea	DB	380	540	160	23.2	0.348	0.324	0.02	0.032
Fatichi 2013	Switzerland	Field	47.47	7.5	9.02917	1.1525	0.28395	Temperate forest	Quercus petraea	DB	380	540	160	30.9	0.451	0.348	0.039	0.021
Fauset 2019	UK	Field	-23.93	-47.22	18.1917	1.5187	0.311463	Subtropical forest	Alchornea glandulosa	EB	400	800	400	0.9	0.341	0.16	0.039	0.021
Fernandez 1999		Indoor	NA	NA	NA	NA	NA		Alternanthera crucis	Nonlegume forb	350	700	350	20.1	0.769	0.178	0.083	0.036
Gao 2015	China	Field	40.13	116.14	12.0417	0.3568	0.70276	Cropland	Vigna radiata	Legume forb	400	550	150	1.3	1.33	1.08	0.1	0.03
Gao 2015	China	Field	40.13	116.14	12.0417	0.3568	0.70276	Cropland	Vigna radiata	Legume forb	400	550	150	1.9	1.22	1.05	0.08	0.04
Garcia 1998 PCE	USA	Field	33.01	-112	20.7958	0.077	1.7457	Cropland	Triticum aestivum	C3 grass	370	550	180	NA	0.5258	0.3958	0.023	0.034
Garcia 1998 PCE	USA	Field	33.01	-112	20.7958	0.077	1.7457	Cropland	Triticum aestivum	C3 grass	370	550	180	NA	0.4664	0.2968	0.017	0.025
Garcia 1998 PCE	USA	Field	33.01	-112	20.7958	0.077	1.7457	Cropland	Triticum aestivum	C3 grass	370	550	180	NA	0.4297	0.2827	0.017	0.02
Garcia 1998 PCE	USA	Field	33.01	-112	20.7958	0.077	1.7457	Cropland	Triticum aestivum	C3 grass	370	550	180	NA	0.5428	0.3081	0.057	0.031
Garcia 1998 PCE	USA	Field	33.01	-112	20.7958	0.077	1.7457	Cropland	Triticum aestivum	C3 grass	370	550	180	NA	0.394	0.246	0.095	0.084
Garcia 1998 PCE	USA	Field	33.01	-112	20.7958	0.077	1.7457	Cropland	Triticum aestivum	C3 grass	370	550	180	NA	0.428	0.347	0.081	0.05
Garcia 1998 PCE	USA	Field	33.01	-112	20.7958	0.077	1.7457	Cropland	Triticum aestivum	C3 grass	370	550	180	NA	0.414	0.271	0.039	0.042
Garcia 1998 PCE	USA	Field	33.01	-112	20.7958	0.077	1.7457	Cropland	Triticum aestivum	C3 grass	370	550	180	NA	0.464	0.347	0.098	0.109
Gaucher 2005		Field	45.9	-71.95	4.47083	1.3961	0.263634	Temperate forest	Acer saccharum	DB	350	650	300	2.9	0.022	0.014	0.009	0.006
Ge 2011	Finland	Indoor	NA	NA	NA	NA	NA		Phalaris arundinacea	C3 grass	370	700	330	1.5	0.16	0.09	0.02	0.01
Ge 2012	Finland	Indoor	NA	NA	NA	NA	NA		Phalaris arundinacea	C3 grass	370	700	330	2.3	0.32	0.24	0.02	0.03
Ge 2012	Finland	Indoor	NA	NA	NA	NA	NA		Phalaris arundinacea	C3 grass	370	700	330	4	0.23	0.19	0.02	0.01
Ge 2012	Finland	Indoor	NA	NA	NA	NA	NA		Phalaris arundinacea	C3 grass	370	700	330	2	0.17	0.152	0.017	0.022
Ge 2012	Finland	Indoor	NA	NA	NA	NA	NA		Phalaris arundinacea	C3 grass	370	700	330	2.5	0.213	0.146	0.017	0.015
Ge 2012	Finland	Indoor	NA	NA	NA	NA	NA		Phalaris arundinacea	C3 grass	370	700	330	3	0.27	0.13	0.017	0.026
Ge 2012	Finland	Indoor	NA	NA	NA	NA	NA		Phalaris arundinacea	C3 grass	370	700	330	3.5	0.174	0.113	0.017	0.009
Ge 2012	Finland	Indoor	NA	NA	NA	NA	NA		Phalaris arundinacea	C3 grass	370	700	330	4	0.161	0.091	0.017	0.02
Ge 2012	Finland	Indoor	NA	NA	NA	NA	NA		Phalaris arundinacea	C3 grass	370	700	330	4.5	0.126	0.091	0.013	0.007
Ghannoum 2010	Australia	Indoor	NA	NA	NA	NA	NA		Eucalyptus saligna	EB	400	640	240	3.7	0.353	0.355	0.045	0.06
Ghannoum 2010	Australia	Indoor	NA	NA	NA	NA	NA		Eucalyptus sideroxylon	EB	400	640	240	3.7	0.468	0.487	0.051	0.047
Ghannoum 2010	Australia	Indoor	NA	NA	NA	NA	NA		Eucalyptus saligna	EB	400	600	200	4.7	0.236	0.37	0.036	0.121
Ghannoum 2010	Australia	Indoor	NA	NA	NA	NA	NA		Eucalyptus sideroxylon	EB	400	600	200	4.7	0.308	0.314	0.034	0.221
Ghini 2015 CC	Brazil	Field	-22.72	-47.02	20.2875	0.9394	0.542611	Cropland	Coffea arabica	Shrub	390	550	160	NA	0.109	0.108	0.017	0.013
Ghini 2015 CC	Brazil	Field	-22.72	-47.02	20.2875	0.9394	0.542611	Cropland	Coffea arabica	Shrub	390	550	160	NA	0.107	0.114	0.011	0.013
Gimeno 2016	Australia	Field	-33.62	150.73	17.3292	0.5191	0.693349	Subtropical forest	Eucalyptus tereticornis	EB	390	540	150	5	0.534	0.415	0.056	0.02
Gimeno 2016	Australia	Field	-33.62	150.73	17.3292	0.5191	0.693349	Subtropical forest	Eucalyptus tereticornis	EB	390	540	150	7	0.466	0.359	0.034	0.034
Gimeno 2016	Australia	Field	-33.62	150.73	17.3292	0.5191	0.693349	Subtropical forest	Eucalyptus tereticornis	EB	390	540	150	12	0.242	0.246	0.044	0.044
Gimeno 2016	Australia	Field	-33.62	150.73	17.3292	0.5191	0.693349	Subtropical forest	Eucalyptus tereticornis	EB	390	540	150	14	0.339	0.295	0.027	0.032
Goodfellow 1997 TP	Australia	Indoor	NA	NA	NA	NA	NA		Mangifera indica	EB	360	700	340	NA	0.279	0.098	0.021	0.021
Goodfellow 1997 TP	Australia	Indoor	NA	NA	NA	NA	NA		Mangifera indica	EB	360	700	340	NA	0.554	0.133	0.03	0.018
Goodfellow 1997 TP	Australia	Indoor	NA	NA	NA	NA	NA		Mangifera indica	EB	360	700	340	NA	0.044	0.033	0.015	0.027
Goodfellow 1997 TP	Australia	Indoor	NA	NA	NA	NA	NA		Mangifera indica	EB	360	700	340	NA	0.104	0.092	0.03	0.03
Goodfellow 1997 TP	Australia	Indoor	NA	NA	NA	NA	NA		Mangifera indica	EB	360	700	340	NA	1.135	0.427	0.047	0.024
Goodfellow 1997 TP	Australia	Indoor	NA	NA	NA	NA	NA		Mangifera indica	EB	360	700	340	NA	0.456	0.16	0.024	0.024
Goodfellow 1997 TP	Australia	Indoor	NA	NA	NA	NA	NA		Mangifera indica	EB	360	700	340	NA	0.092	0.062	0.024	0.021
Goodfellow 1997 TP	Australia	Indoor	NA	NA	NA	NA	NA		Mangifera indica	EB	360	700	340	NA	0.376	0.184	0.021	0.018
Goodfellow 1997 TP	Australia	Indoor	NA	NA	NA	NA	NA		Mangifera indica	EB	360	700	340	NA	0.382	0.157	0.024	0.021
Grant 1999 AFM	USA	Field	NA	NA	NA	NA	NA	Cropland	Triticum aestivum	C3 grass	355	550	195	NA	0.459	0.369	0.252	0.146
Gray 2016 NPl	USA	Field	NA	NA	NA	NA	NA	Cropland	Glycine max	Legume forb	380	550	170	NA	0.38	0.332	0.08	0.076
Gray 2016 NPl	USA	Field	NA	NA	NA	NA	NA	Cropland	Glycine max	Legume forb	380	550	170	NA	0.512	0.196	0.08	0.064
Gray 2016 NPl	USA	Field	NA	NA	NA	NA	NA	Cropland	Glycine max	Legume forb	380	550	170	NA	0.492	0.232	0.08	0.076
Gray 2016 NPl	USA	Field	NA	NA	NA	NA	NA	Cropland	Glycine max	Legume forb	380	550	170	NA	0.66	0.564	0.08	0.072
Gray 2016 NPl	USA	Field	NA	NA	NA	NA	NA	Cropland	Glycine max	Legume forb	380	550	170	NA	0.404	0.26	0.08	0.08
Gray 2016 NPl	USA	Field	NA	NA	NA	NA	NA	Cropland	Glycine max	Legume forb	380	550	170	NA	0.264	0.172	0.048	0.06
Gray 2016 NPl	USA	Field	NA	NA	NA	NA	NA	Cropland	Glycine max	Legume forb	380	550	170	NA	0.668	0.512	0.064	0.072
Gray 2016 NPl	USA	Field	NA	NA	NA	NA	NA	Cropland	Glycine max	Legume forb	380	550	170	NA	0.452	0.352	0.06	0.052
Gray 2016 NPl	USA	Field	NA	NA	NA	NA	NA	Cropland	Glycine max	Legume forb	380	550	170	NA	0.092	0.036	0.06	0.056
Gray 2016 NPl	USA	Field	NA	NA	NA	NA	NA	Cropland	Glycine max	Legume forb	380	550	170	NA	1.042	0.833	0.069	0.063
Gray 2016 NPl	USA	Field	NA	NA	NA	NA	NA	Cropland	Glycine max	Legume forb	380	550	170	NA	0.917	0.722	0.055	0.077
Gray 2016 NPl	USA	Field	NA	NA	NA	NA	NA	Cropland	Glycine max	Legume forb	380	550	170	NA	0.729	0.458	0.077	0.049
Gray 2016 NPl	USA	Field	NA	NA	NA	NA	NA	Cropland	Glycine max	Legume forb	380	550	170	NA	0.194	0.062	0.056	0.091
Gray 2016 NPl	USA	Field	NA	NA	NA	NA	NA	Cropland	Glycine max	Legume forb	380	550	170	NA	0.611	0.389	0.07	0.069
Gray 2016 NPl	USA	Field	NA	NA	NA	NA	NA	Cropland	Glycine max	Legume forb	380	550	170	NA	0.444	0.361	0.056	0.07
Gray 2016 NPl	USA	Field	NA	NA	NA	NA	NA	Cropland	Glycine max	Legume forb	380	550	170	NA	0.861	0.576	0.063	0.07
Gray 2016 NPl	USA	Field	NA	NA	NA	NA	NA	Cropland	Glycine max	Legume forb	380	550	170	NA	0.792	0.667	0.083	0.069
Gray 2016 NPl	USA	Field	NA	NA	NA	NA	NA	Cropland	Glycine max	Legume forb	380	550	170	NA	0.181	0.097	0.055	0.07
Gray 2016 NPl	USA	Field	NA	NA	NA	NA	NA	Cropland	Glycine max	Legume forb	380	550	170	NA	0.834	0.582	0.056	0.076
Gray 2016 NPl	USA	Field	NA	NA	NA	NA	NA	Cropland	Glycine max	Legume forb	380	550	170	NA	0.738	0.546	0.08	0.06
Gray 2016 NPl	USA	Field	NA	NA	NA	NA	NA	Cropland	Glycine max	Legume forb	380	550	170	NA	0.914	0.802	0.063	0.056
Gray 2016 NPl	USA	Field	NA	NA	NA	NA	NA	Cropland	Glycine max	Legume forb	380	550	170	NA	0.69	0.514	0.052	0.064
Gray 2016 NPl	USA	Field	NA	NA	NA	NA	NA	Cropland	Glycine max	Legume forb	380	550	170	NA	0.534	0.279	0.072	0.08
Gray 2016 NPl	USA	Field	NA	NA	NA	NA	NA	Cropland	Glycine max	Legume forb	380	550	170	NA	0.558	0.427	0.064	0.075
Gray 2016 NPl	USA	Field	NA	NA	NA	NA	NA	Cropland	Glycine max	Legume forb	380	550	170	NA	0.379	0.279	0.048	0.036
Gray 2016 NPl	USA	Field	NA	NA	NA	NA	NA	Cropland	Glycine max	Legume forb	380	550	170	NA	0.826	0.61	0.052	0.068
Gray 2016 NPl	USA	Field	NA	NA	NA	NA	NA	Cropland	Glycine max	Legume forb	380	550	170	NA	0.898	0.61	0.055	0.048
Gray 2016 NPl	USA	Field	NA	NA	NA	NA	NA	Cropland	Glycine max	Legume forb	380	550	170	NA	0.59	0.49	0.044	0.052
Gray 2016 NPl	USA	Field	NA	NA	NA	NA	NA	Cropland	Glycine max	Legume forb	380	550	170	NA	0.642	0.323	0.06	0.06
Gray 2016 NPl	USA	Field	NA	NA	NA	NA	NA	Cropland	Glycine max	Legume forb	380	550	170	NA	0.626	0.263	0.056	0.052
Gray 2016 NPl	USA	Field	NA	NA	NA	NA	NA	Cropland	Glycine max	Legume forb	380	550	170	NA	0.282	0.143	0.064	0.076
Gray 2016 NPl	USA	Field	NA	NA	NA	NA	NA	Cropland	Glycine max	Legume forb	380	550	170	NA	0.786	0.552	0.067	0.075
Gray 2016 NPl	USA	Field	NA	NA	NA	NA	NA	Cropland	Glycine max	Legume forb	380	550	170	NA	0.9	0.679	0.064	0.067
Gray 2016 NPl	USA	Field	NA	NA	NA	NA	NA	Cropland	Glycine max	Legume forb	380	550	170	NA	0.797	0.647	0.06	0.091
Gray 2016 NPl	USA	Field	NA	NA	NA	NA	NA	Cropland	Glycine max	Legume forb	380	550	170	NA	0.334	0.179	0.055	0.083
Gray 2016 NPl	USA	Field	NA	NA	NA	NA	NA	Cropland	Glycine max	Legume forb	380	550	170	NA	0.595	0.504	0.06	0.04
Gray 2016 NPl	USA	Field	NA	NA	NA	NA	NA	Cropland	Glycine max	Legume forb	380	550	170	NA	0.762	0.575	0.075	0.072
Gray 2016 NPl	USA	Field	NA	NA	NA	NA	NA	Cropland	Glycine max	Legume forb	380	550	170	NA	0.492	0.195	0.083	0.111
Gray 2016 NPl	USA	Field	NA	NA	NA	NA	NA	Cropland	Glycine max	Legume forb	380	550	170	NA	0.401	0.227	0.071	0.059
Gray 2016 NPl	USA	Field	NA	NA	NA	NA	NA	Cropland	Glycine max	Legume forb	380	550	170	NA	0.369	0.175	0.076	0.064
Gray 2016 NPl	USA	Field	NA	NA	NA	NA	NA	Cropland	Glycine max	Legume forb	380	550	170	NA	0.227	0.132	0.059	0.063
Griffin 2000	New Zealand	Field	-43.53	172.7	12.2583	0.598	0.443767	Temperate forest	Pinus radiata	Conifer	360	650	290	48	0.087	0.052	0.011	0.004
Grombone-Guaratini 2013	Brazil	Field	-23.63	-46.61	18.6167	1.2311	0.414021	Subtropical forest	Aulonemia aristulata	C3 grass	380	760	380	0.9	0.061	0.052	0.026	0.003
Grombone-Guaratini 2013	Brazil	Field	-23.63	-46.61	18.6167	1.2311	0.414021	Subtropical forest	Aulonemia aristulata	C3 grass	380	760	380	1.6	0.117	0.07	0.026	0.003
Gunderson 2002	USA	Field	35.9	-84.33	14.2792	0.9511	0.511161	Subtropical forest	Liquidambar styraciflua	DB	360	560	200	3	0.502	0.301	0.101	0.044
Gunderson 2002	USA	Field	35.9	-84.33	14.2792	0.9511	0.511161	Subtropical forest	Liquidambar styraciflua	DB	360	560	200	3.5	0.179	0.151	0.01	0.012
Gunderson 2002	USA	Field	35.9	-84.33	14.2792	0.9511	0.511161	Subtropical forest	Liquidambar styraciflua	DB	360	560	200	4	0.237	0.187	0.022	0.008
Gunderson 2002	USA	Field	35.9	-84.33	14.2792	0.9511	0.511161	Subtropical forest	Liquidambar styraciflua	DB	360	560	200	4.5	0.356	0.262	0.048	0.078
Gunderson 2002	USA	Field	35.9	-84.33	14.2792	0.9511	0.511161	Subtropical forest	Liquidambar styraciflua	DB	360	560	200	5	0.054	0.027	0.009	0.01
Gunderson 2002	USA	Field	35.9	-84.33	14.2792	0.9511	0.511161	Subtropical forest	Liquidambar styraciflua	DB	360	560	200	5.5	0.087	0.063	0.052	0.025
Gunderson 2002	USA	Field	35.9	-84.33	14.2792	0.9511	0.511161	Subtropical forest	Liquidambar styraciflua	DB	360	560	200	12	0.2	0.115	0.055	0.037
Gunderson 2002	USA	Field	35.9	-84.33	14.2792	0.9511	0.511161	Subtropical forest	Liquidambar styraciflua	DB	360	560	200	13	0.218	0.134	0.029	0.023
Gunderson 2002	USA	Field	35.9	-84.33	14.2792	0.9511	0.511161	Subtropical forest	Liquidambar styraciflua	DB	360	560	200	13.5	0.337	0.252	0.043	0.107
Gunderson 2002	USA	Field	35.9	-84.33	14.2792	0.9511	0.511161	Subtropical forest	Liquidambar styraciflua	DB	360	560	200	14.2	0.305	0.231	0.035	0.031
Gunderson 2002	USA	Field	35.9	-84.33	14.2792	0.9511	0.511161	Subtropical forest	Liquidambar styraciflua	DB	360	560	200	15.7	0.237	0.159	0.03	0.03
Gunderson 2002	USA	Field	35.9	-84.33	14.2792	0.9511	0.511161	Subtropical forest	Liquidambar styraciflua	DB	360	560	200	16.7	0.102	0.094	0.025	0.017
Gunderson 2002	USA	Field	35.9	-84.33	14.2792	0.9511	0.511161	Subtropical forest	Liquidambar styraciflua	DB	360	560	200	17.7	0.16	0.171	0.012	0.013
Gunderson 2002	USA	Field	35.9	-84.33	14.2792	0.9511	0.511161	Subtropical forest	Liquidambar styraciflua	DB	360	560	200	24.5	0.202	0.177	0.011	0.016
Gunderson 2002	USA	Field	35.9	-84.33	14.2792	0.9511	0.511161	Subtropical forest	Liquidambar styraciflua	DB	360	560	200	25.5	0.247	0.179	0.035	0.003
Gunderson 2002	USA	Field	35.9	-84.33	14.2792	0.9511	0.511161	Subtropical forest	Liquidambar styraciflua	DB	360	560	200	26	0.197	0.171	0.022	0.012
Gunderson 2002	USA	Field	35.9	-84.33	14.2792	0.9511	0.511161	Subtropical forest	Liquidambar styraciflua	DB	360	560	200	26.5	0.305	0.28	0.074	0.05
Gunderson 2002	USA	Field	35.9	-84.33	14.2792	0.9511	0.511161	Subtropical forest	Liquidambar styraciflua	DB	360	560	200	29	0.204	0.157	0.054	0.022
Habermann 2019	Brazil	Field	-21.17	-47.86	22.1292	0.9313	0.7816	Cropland	Stylosanthes capitata	C3 grass	400	600	200	1.5	0.279	0.198	0.017	0.014
Habermann 2019	Brazil	Field	-21.17	-47.86	22.1292	0.9313	0.7816	Cropland	Stylosanthes capitata	C3 grass	400	600	200	2.2	0.398	0.198	0.067	0.036
Hakala 1999	Finland	Indoor	NA	NA	NA	NA	NA		Triticum aestivum	C3 grass	400	700	300	3	0.328	0.255	0.008	0.01
Hakala 1999	Finland	Field	60.82	23.5	4.25	0.9066	0.228474	Temperate grassland	Festuca pratensis	C3 grass	400	700	300	3	0.294	0.215	0.014	0.01
Hamerlynck 2000	USA	Indoor	NA	NA	NA	NA	NA		Larrea tridentata	Shrub	400	550	150	NA	0.758	0.519	0.064	0.039
Hamerlynck 2000	USA	Indoor	NA	NA	NA	NA	NA		Larrea tridentata	Shrub	400	700	300	NA	0.758	0.479	0.064	0.034
Hamerlynck 2000 JAE	USA	Field	36.82	-115.92	15.5125	0.0483	1.3936	Desert	Larrea tridentata	Shrub	360	550	190	1.7	0.0779	0.0773	0.0165	0.0184
Hamerlynck 2000 JAE	USA	Field	36.82	-115.92	15.5125	0.0483	1.3936	Desert	Larrea tridentata	Shrub	360	550	190	2	0.1231	0.0985	0.0143	0.013
Hamerlynck 2000 JAE	USA	Field	36.82	-115.92	15.5125	0.0483	1.3936	Desert	Larrea tridentata	Shrub	360	550	190	2.3	0.0417	0.0561	0.0075	0.0068
Hamerlynck 2000 JAE	USA	Field	36.82	-115.92	15.5125	0.0483	1.3936	Desert	Larrea tridentata	Shrub	360	550	190	2.7	0.041	0.0342	0.0082	0.013
Hamerlynck 2000 JAE	USA	Field	36.82	-115.92	15.5125	0.0483	1.3936	Desert	Larrea tridentata	Shrub	360	550	190	2.8	0.0239	0.0328	0.0082	0.0055
Hamerlynck 2000 JAE	USA	Field	36.82	-115.92	15.5125	0.0483	1.3936	Desert	Larrea tridentata	Shrub	360	550	190	3.2	0.0629	0.0506	0.0075	0.0096
Hamerlynck 2000 JAE	USA	Field	36.82	-115.92	15.5125	0.0483	1.3936	Desert	Larrea tridentata	Shrub	360	550	190	3.3	0.0438	0.0349	0.0068	0.0109
Hamerlynck 2000 JAE	USA	Field	36.82	-115.92	15.5125	0.0483	1.3936	Desert	Larrea tridentata	Shrub	360	550	190	3.5	0.0417	0.0342	0.0062	0.0055
Hamerlynck 2000 JAE	USA	Field	36.82	-115.92	15.5125	0.0483	1.3936	Desert	Larrea tridentata	Shrub	360	550	190	4	0.0499	0.0376	0.0103	0.0062
Hamerlynck 2000 JAE	USA	Field	36.82	-115.92	15.5125	0.0483	1.3936	Desert	Larrea tridentata	Shrub	360	550	190	4.3	0.1415	0.1709	0.0363	0.0479
Hamerlynck 2002 EEB	USA	Field	36.82	-115.92	15.5125	0.0483	1.3936	Desert	Lycium andersonii	Shrub	360	550	190	NA	0.2176	0.1817	0.0819	0.041
Hamerlynck 2002 EEB	USA	Field	36.82	-115.92	15.5125	0.0483	1.3936	Desert	Lycium andersonii	Shrub	360	550	190	NA	0.2892	0.1817	0.0384	0.0256
Hamerlynck 2002 EEB	USA	Field	36.82	-115.92	15.5125	0.0483	1.3936	Desert	Lycium andersonii	Shrub	360	550	190	NA	0.2227	0.1766	0.0793	0.0256
Hamerlynck 2002 EEB	USA	Field	36.82	-115.92	15.5125	0.0483	1.3936	Desert	Lycium andersonii	Shrub	360	550	190	NA	0.4684	0.3379	0.0973	0.0486
Hamerlynck 2002 EEB	USA	Field	36.82	-115.92	15.5125	0.0483	1.3936	Desert	Lycium andersonii	Shrub	360	550	190	NA	0.2944	0.2534	0.0281	0.0128
Hamerlynck 2002 EEB	USA	Field	36.82	-115.92	15.5125	0.0483	1.3936	Desert	Lycium andersonii	Shrub	360	550	190	NA	0.2765	0.2457	0.0537	0.0845
Hamerlynck 2002 EEB	USA	Field	36.82	-115.92	15.5125	0.0483	1.3936	Desert	Lycium andersonii	Shrub	360	550	190	NA	0.4787	0.2739	0.1228	0.0333
Hamerlynck 2002 EEB	USA	Field	36.82	-115.92	15.5125	0.0483	1.3936	Desert	Lycium andersonii	Shrub	360	550	190	NA	0.3251	0.1561	0.0717	0.0205
Hamerlynck 2002 EEB	USA	Field	36.82	-115.92	15.5125	0.0483	1.3936	Desert	Lycium andersonii	Shrub	360	550	190	NA	0.6118	0.5299	0.1459	0.0768
Hamerlynck 2002 EEB	USA	Field	36.82	-115.92	15.5125	0.0483	1.3936	Desert	Lycium andersonii	Shrub	360	550	190	NA	0.448	0.3302	0.046	0.0461
Han 2000	China	Field	NA	NA	NA	NA	NA	Temperate forest	Pinus koraiensis	Conifer	380	500	120	1.4	0.089	0.063	0.015	0.017
Han 2000	China	Field	NA	NA	NA	NA	NA	Temperate forest	Pinus koraiensis	Conifer	380	700	320	1.4	0.089	0.047	0.015	0.02
Hao 2010	China	Field	40.13	116.14	12.0417	0.3568	0.70276	Cropland	Setaria italica	C4 grass	390	550	160	2.4	0.175	0.105	0.004	0.01
Hao 2010	China	Field	40.13	116.14	12.0417	0.3568	0.70276	Cropland	Vigna radiata	Legume forb	390	550	160	1.8	0.17	0.12	0.003	0.01
Hao 2017	China	Field	37.42	112.55	10.3667	0.3189	0.662076	Cropland	Panicum miliaceum	C4 grass	390	590	200	1.8	0.09	0.11	0.01	0.01
Hao 2017	China	Field	37.42	112.55	10.3667	0.3189	0.662076	Cropland	Panicum miliaceum	C4 grass	390	590	200	2.7	0.07	0.09	0.01	0.01
Hao 2017	China	Field	37.42	112.55	10.3667	0.3189	0.662076	Cropland	Panicum miliaceum	C4 grass	390	590	200	1.7	0.12	0.15	0.01	0.01
Hao 2017	China	Field	37.42	112.55	10.3667	0.3189	0.662076	Cropland	Panicum miliaceum	C4 grass	390	590	200	2.8	0.08	0.12	0.01	0.01
H?ttenschwiler 2002 NPh	Switzerland	Field	NA	NA	NA	NA	NA	Temperate forest	Larix decidua	Conifer	367	566	199	3	0.215	0.169	0.015	0.014
H?ttenschwiler 2002 NPh	Switzerland	Field	NA	NA	NA	NA	NA	Temperate forest	Pinus uncinata	Conifer	367	566	199	3	0.139	0.117	0.006	0.009
He 2005	USA	Indoor	NA	NA	NA	NA	NA		Phytolacca americana	C3 grass	370	700	330	3	0.165	0.109	0.023	0.01
He 2005	USA	Indoor	NA	NA	NA	NA	NA		Phytolacca americana	C3 grass	370	700	330	4	0.102	0.06	0.016	0.008
Heath 1998	UK	Indoor	NA	NA	NA	NA	NA		Fagus sylvatica	DB			250	NA	0.202	0.154	0.028	0.02
Heath 1998	UK	Indoor	NA	NA	NA	NA	NA		Castanea sativa	DB			250	NA	0.121	0.134	0.027	0.026
Heath 1998	UK	Indoor	NA	NA	NA	NA	NA		Quercus robur	DB			250	NA	0.31	0.157	0.041	0.029
Hebbar 2020	India	Field	12.3	75	NA	NA	NA	Cropland	Theobroma cacao	EB	400	550	150	NA	0.088	0.077	0.004	0.004
Herrick 2004	USA	Field	35.97	-79.08	14.9042	0.8311	0.595346	Subtropical forest	Liquidambar styraciflua	DB	370	570	200	24	0.396	0.285	0.094	0.065
Herrick 2004	USA	Field	35.97	-79.08	14.9042	0.8311	0.595346	Subtropical forest	Liquidambar styraciflua	DB	370	570	200	26	0.16	0.1	0.054	0.023
Herrick 2004	USA	Field	35.97	-79.08	14.9042	0.8311	0.595346	Subtropical forest	Liquidambar styraciflua	DB	370	570	200	36	0.512	0.327	0.052	0.058
Herrick 2004	USA	Field	35.97	-79.08	14.9042	0.8311	0.595346	Subtropical forest	Liquidambar styraciflua	DB	370	570	200	38	0.306	0.275	0.042	0.04
Herrick 2004	USA	Field	35.97	-79.08	14.9042	0.8311	0.595346	Subtropical forest	Liquidambar styraciflua	DB	370	570	200	48	0.396	0.312	0.038	0.1
Herrick 2004	USA	Field	35.97	-79.08	14.9042	0.8311	0.595346	Subtropical forest	Liquidambar styraciflua	DB	370	570	200	50	0.408	0.356	0.071	0.075
Herrick 2004	USA	Field	35.97	-79.08	14.9042	0.8311	0.595346	Subtropical forest	Liquidambar styraciflua	DB	370	570	200	60	0.344	0.239	0.037	0.031
Herrick 2004	USA	Field	35.97	-79.08	14.9042	0.8311	0.595346	Subtropical forest	Liquidambar styraciflua	DB	370	570	200	62	0.26	0.21	0.021	0.025
Heliman 1994	USA	Field	NA	NA	NA	NA	NA	Cropland	Gossypium hirsutum	Nonlegume forb	370	550	180	NA	0.435	0.33	0.016	0.024
Heliman 1994	USA	Field	NA	NA	NA	NA	NA	Cropland	Gossypium hirsutum	Nonlegume forb	370	550	180	NA	0.842	0.617	0.06	0.081
Hirano 2012	Japan	Indoor	NA	NA	NA	NA	NA		Fagus crenata	DB	350	550	200	6	0.087	0.059	0.017	0.011
Hirano 2012	Japan	Indoor	NA	NA	NA	NA	NA		Fagus crenata	DB	350	750	400	6	0.087	0.046	0.017	0.011
Hiraoka 2017	Japan	Field	36	140.13	14.3042	1.1529	0.467296	Subtropical forest	Cryptomeria japonica	Conifer	377	546	169	12.3	0.147	0.122	0.024	0.029
Hiraoka 2017	Japan	Field	36	140.13	14.3042	1.1529	0.467296	Subtropical forest	Cryptomeria japonica	Conifer	377	546	169	14.3	0.17	0.18	0.023	0.049
Hiraoka 2017	Japan	Field	36	140.13	14.3042	1.1529	0.467296	Subtropical forest	Cryptomeria japonica	Conifer	377	546	169	16.5	0.231	0.243	0.058	0.048
Hoshika 2012	Japan	Field	43.07	141.33	8.55417	1.2581	0.380093	Temperate forest	Betula ermanii	DB	370	600	230	2	0.374	0.365	0.045	0.033
Hoshika 2012	Japan	Field	43.07	141.33	8.55417	1.2581	0.380093	Temperate forest	Betula maximowicziana	DB	370	600	230	2	0.233	0.223	0.023	0.022
Hoshika 2012	Japan	Field	43.07	141.33	8.55417	1.2581	0.380093	Temperate forest	Betula platyphylla	DB	370	600	230	2	0.233	0.202	0.007	0.015
Hui 2008	China	Indoor	NA	NA	NA	NA	NA		Guzmania denise	Nonlegume forb	360	600	240	1	0.349	0.307	0.023	0.023
Hui 2008	China	Indoor	NA	NA	NA	NA	NA		Guzmania denise	Nonlegume forb	360	900	540	1	0.349	0.283	0.023	0.02
Hui 2008	China	Indoor	NA	NA	NA	NA	NA		Guzmania cherry	Nonlegume forb	360	600	240	1	0.546	0.497	0.044	0.031
Hui 2008	China	Indoor	NA	NA	NA	NA	NA		Guzmania cherry	Nonlegume forb	360	900	540	1	0.544	0.478	0.047	0.038
Huxman 1998	USA	Indoor	NA	NA	NA	NA	NA		Yucca whipplei	Nonlegume forb	360	700	340	0.5	0.254	0.142	0.095	0.075
Huxman 1998	USA	Indoor	NA	NA	NA	NA	NA		Yucca brevifolia	Nonlegume forb	360	700	340	0.5	0.202	0.085	0.048	0.049
Huxman 1998	USA	Indoor	NA	NA	NA	NA	NA		Yucca schidigera	Nonlegume forb	360	700	340	0.5	0.231	0.12	0.078	0.041
Huxman 2001 Oecol	USA	Field	36.82	-115.92	15.5125	0.0483	1.3936	Desert	Bromus madritensis	C3 grass	360	550	190	2.3	0.1459	0.1845	0.0172	0.0172
Huxman 2001 Oecol	USA	Field	36.82	-115.92	15.5125	0.0483	1.3936	Desert	Bromus madritensis	C3 grass	360	550	190	2.5	0.3133	0.1974	0.0601	0.0215
Huxman 2001 Oecol	USA	Field	36.82	-115.92	15.5125	0.0483	1.3936	Desert	Bromus madritensis	C3 grass	360	550	190	2.7	0.1116	0.1459	0.0172	0.0215
Huxman 2001 Oecol	USA	Field	36.82	-115.92	15.5125	0.0483	1.3936	Desert	Bromus madritensis	C3 grass	360	550	190	3.2	0.2103	0.1373	0.0258	0.0301
Huxman 2001 Oecol	USA	Field	36.82	-115.92	15.5125	0.0483	1.3936	Desert	Bromus madritensis	C3 grass	360	550	190	3.4	0.1073	0.0773	0.0215	0.0257
Huxman 2001 Oecol	USA	Field	36.82	-115.92	15.5125	0.0483	1.3936	Desert	Eriogonum inflatum	Nonlegume forb	360	550	190	2.3	0.2575	0.2661	0.0301	0.0257
Huxman 2001 Oecol	USA	Field	36.82	-115.92	15.5125	0.0483	1.3936	Desert	Eriogonum inflatum	Nonlegume forb	360	550	190	2.5	0.8069	0.4506	0.0214	0.0301
Huxman 2001 Oecol	USA	Field	36.82	-115.92	15.5125	0.0483	1.3936	Desert	Eriogonum inflatum	Nonlegume forb	360	550	190	2.7	0.8712	0.5365	0.1374	0.103
Huxman 2001 Oecol	USA	Field	36.82	-115.92	15.5125	0.0483	1.3936	Desert	Eriogonum inflatum	Nonlegume forb	360	550	190	3.2	0.794	0.5451	0.0558	0.0515
Huxman 2001 Oecol	USA	Field	36.82	-115.92	15.5125	0.0483	1.3936	Desert	Eriogonum inflatum	Nonlegume forb	360	550	190	3.4	0.3734	0.382	0.0772	0.0729
Jayawardena 2019	USA	Indoor	NA	NA	NA	NA	NA		Solanum lycopersicum	C3 grass	400	700	300	0.5	0.884	0.872	0.064	0.029
Jayawardena 2019	USA	Indoor	NA	NA	NA	NA	NA		Solanum lycopersicum	C3 grass	400	700	300	0.5	0.934	0.852	0.023	0.029
Jayawardena 2019	USA	Indoor	NA	NA	NA	NA	NA		Solanum lycopersicum	C3 grass	400	700	300	0.5	1.024	1.077	0.015	0.053
Jing 2017	China	Field	32.58	119.7	15.2	0.7554	0.468514	Cropland	Oryza sativa	C3 grass	380	580	200	NA	1.35	0.99	0.16	0.18
Jing 2017	China	Field	32.58	119.7	15.2	0.7554	0.468514	Cropland	Oryza sativa	C3 grass	380	580	200	NA	0.65	0.41	0.09	0.071
Jiang 2005	China	Indoor	NA	NA	NA	NA	NA		Camellia sinensis	Shrub	350	550	200	NA	0.058	0.053	0.003	0.002
Jiang 2005	China	Indoor	NA	NA	NA	NA	NA		Camellia sinensis	Shrub	350	750	400	NA	0.058	0.05	0.003	0.003
Jiang 2005	China	Indoor	NA	NA	NA	NA	NA		Triticum aestivum	C3 grass	350	550	200	NA	0.153	0.133	0.013	0.013
Jiang 2005	China	Indoor	NA	NA	NA	NA	NA		Triticum aestivum	C3 grass	350	750	400	NA	0.153	0.129	0.013	0.008
Jiang 2005	China	Indoor	NA	NA	NA	NA	NA		Triticum aestivum	C3 grass	350	550	200	NA	0.174	0.149	0.013	0.01
Jiang 2005	China	Indoor	NA	NA	NA	NA	NA		Triticum aestivum	C3 grass	350	750	400	NA	0.174	0.131	0.013	0.007
Jiang 2005	China	Indoor	NA	NA	NA	NA	NA		Triticum aestivum	C3 grass	350	550	200	NA	0.211	0.151	0.016	0.012
Jiang 2005	China	Indoor	NA	NA	NA	NA	NA		Triticum aestivum	C3 grass	350	750	400	NA	0.211	0.136	0.016	0.005
Jiang 2005	China	Indoor	NA	NA	NA	NA	NA		Triticum aestivum	C3 grass	350	550	200	NA	0.13	0.122	0.01	0.007
Jiang 2005	China	Indoor	NA	NA	NA	NA	NA		Triticum aestivum	C3 grass	350	750	400	NA	0.13	0.114	0.01	0.007
Jiang 2013	China	Field	40.13	116.14	12.0417	0.3568	0.70276	Cropland	Triticum aestivum	C3 grass	400	550	150	4	0.409	0.201	0.091	0.044
Jiang 2013	China	Field	40.13	116.14	12.0417	0.3568	0.70276	Cropland	Triticum aestivum	C3 grass	400	550	150	4.3	0.55	0.292	0.079	0.046
Jiang 2013	China	Field	40.13	116.14	12.0417	0.3568	0.70276	Cropland	Triticum aestivum	C3 grass	400	550	150	4.7	0.296	0.245	0.018	0.031
Jiang 2013	China	Field	40.13	116.14	12.0417	0.3568	0.70276	Cropland	Triticum aestivum	C3 grass	400	550	150	5.2	0.629	0.538	0.069	0.138
Jin 2015	Australia	Field	-36.8	142.2	14.425	0.2931	0.70544	Cropland	Pisum sativum	Legume forb	400	580	180	NA	0.116	0.089	0.008	0.007
Jin 2015	Australia	Field	-36.8	142.2	14.425	0.2931	0.70544	Cropland	Pisum sativum	Legume forb	400	580	180	NA	0.13	0.098	0.011	0.009
Jin 2015	Australia	Field	-36.8	142.2	14.425	0.2931	0.70544	Cropland	Pisum sativum	Legume forb	400	580	180	NA	0.178	0.138	0.009	0.006
Johnsen 1993		Indoor	NA	NA	NA	NA	NA		Picea mariana	Conifer	350	700	350	NA	0.07	0.064	0.012	0.01
Kalva 2014	India	Field	17.17	78.38	25.8083	0.332	1.5505	Cropland	Morus alba	DB	400	550	150	2	0.43	0.301	0.038	0.059
Kalva 2014	India	Field	17.17	78.38	25.8083	0.332	1.5505	Cropland	Morus alba	DB	400	550	150	4	0.344	0.22	0.054	0.038
Kalva 2014	India	Field	17.17	78.38	25.8083	0.332	1.5505	Cropland	Morus alba	DB	400	550	150	14	0.526	0.344	0.048	0.059
Kalva 2014	India	Field	17.17	78.38	25.8083	0.332	1.5505	Cropland	Morus alba	DB	400	550	150	16	0.419	0.279	0.059	0.054
Kalva 2014	India	Field	17.17	78.38	25.8083	0.332	1.5505	Cropland	Morus alba	DB	400	550	150	26	0.478	0.365	0.032	0.054
Kalva 2014	India	Field	17.17	78.38	25.8083	0.332	1.5505	Cropland	Morus alba	DB	400	550	150	28	0.381	0.269	0.048	0.054
Keel 2007	Switzerland	Field	47.47	7.5	9.02917	1.1525	0.28395	Temperate forest	Carpinus betulus	DB	375	540	165	5.4	0.326	0.219	0.042	0.021
Keel 2007	Switzerland	Field	47.47	7.5	9.02917	1.1525	0.28395	Temperate forest	Carpinus betulus	DB	375	540	165	5.5	0.222	0.173	0.035	0.014
Keel 2007	Switzerland	Field	47.47	7.5	9.02917	1.1525	0.28395	Temperate forest	Carpinus betulus	DB	375	540	165	5.7	0.298	0.198	0.028	0.017
Keel 2007	Switzerland	Field	47.47	7.5	9.02917	1.1525	0.28395	Temperate forest	Carpinus betulus	DB	375	540	165	5.9	0.267	0.191	0.066	0.021
Keel 2007	Switzerland	Field	47.47	7.5	9.02917	1.1525	0.28395	Temperate forest	Carpinus betulus	DB	375	540	165	5.9	0.278	0.236	0.073	0.049
Keel 2007	Switzerland	Field	47.47	7.5	9.02917	1.1525	0.28395	Temperate forest	Carpinus betulus	DB	375	540	165	6.2	0.298	0.215	0.066	0.028
Keel 2007	Switzerland	Field	47.47	7.5	9.02917	1.1525	0.28395	Temperate forest	Carpinus betulus	DB	375	540	165	6.9	0.326	0.278	0.009	0.01
Keel 2007	Switzerland	Field	47.47	7.5	9.02917	1.1525	0.28395	Temperate forest	Carpinus betulus	DB	375	540	165	7	0.375	0.323	0.031	0.024
Keel 2007	Switzerland	Field	47.47	7.5	9.02917	1.1525	0.28395	Temperate forest	Carpinus betulus	DB	375	540	165	7.1	0.284	0.271	0.097	0.028
Keel 2007	Switzerland	Field	47.47	7.5	9.02917	1.1525	0.28395	Temperate forest	Carpinus betulus	DB	375	540	165	7.5	0.33	0.271	0.069	0.028
Keel 2007	Switzerland	Field	47.47	7.5	9.02917	1.1525	0.28395	Temperate forest	Carpinus betulus	DB	375	540	165	7.9	0.302	0.219	0.073	0.024
Keel 2007	Switzerland	Field	47.47	7.5	9.02917	1.1525	0.28395	Temperate forest	Carpinus betulus	DB	375	540	165	17.9	0.257	0.201	0.049	0.017
Keel 2007	Switzerland	Field	47.47	7.5	9.02917	1.1525	0.28395	Temperate forest	Carpinus betulus	DB	375	540	165	18.3	0.347	0.26	0.024	0.038
Keel 2007	Switzerland	Field	47.47	7.5	9.02917	1.1525	0.28395	Temperate forest	Carpinus betulus	DB	375	540	165	19.5	0.281	0.212	0.031	0.045
Keel 2007	Switzerland	Field	47.47	7.5	9.02917	1.1525	0.28395	Temperate forest	Carpinus betulus	DB	375	540	165	29.8	0.16	0.16	0.038	0.014
Keel 2007	Switzerland	Field	47.47	7.5	9.02917	1.1525	0.28395	Temperate forest	Carpinus betulus	DB	375	540	165	43.7	0.312	0.212	0.024	0.059
Keel 2007	Switzerland	Field	47.47	7.5	9.02917	1.1525	0.28395	Temperate forest	Fagus sylvatica	DB	375	540	165	5.4	0.324	0.322	0.017	0.069
Keel 2007	Switzerland	Field	47.47	7.5	9.02917	1.1525	0.28395	Temperate forest	Fagus sylvatica	DB	375	540	165	5.5	0.31	0.281	0.032	0.043
Keel 2007	Switzerland	Field	47.47	7.5	9.02917	1.1525	0.28395	Temperate forest	Fagus sylvatica	DB	375	540	165	5.7	0.327	0.33	0.017	0.04
Keel 2007	Switzerland	Field	47.47	7.5	9.02917	1.1525	0.28395	Temperate forest	Fagus sylvatica	DB	375	540	165	5.9	0.293	0.276	0.023	0.049
Keel 2007	Switzerland	Field	47.47	7.5	9.02917	1.1525	0.28395	Temperate forest	Fagus sylvatica	DB	375	540	165	5.9	0.347	0.313	0.066	0.078
Keel 2007	Switzerland	Field	47.47	7.5	9.02917	1.1525	0.28395	Temperate forest	Fagus sylvatica	DB	375	540	165	6.2	0.31	0.207	0.046	0.095
Keel 2007	Switzerland	Field	47.47	7.5	9.02917	1.1525	0.28395	Temperate forest	Fagus sylvatica	DB	375	540	165	6.9	0.35	0.27	0.035	0.083
Keel 2007	Switzerland	Field	47.47	7.5	9.02917	1.1525	0.28395	Temperate forest	Fagus sylvatica	DB	375	540	165	7	0.402	0.356	0.049	0.043
Keel 2007	Switzerland	Field	47.47	7.5	9.02917	1.1525	0.28395	Temperate forest	Fagus sylvatica	DB	375	540	165	7.1	0.316	0.316	0.046	0.101
Keel 2007	Switzerland	Field	47.47	7.5	9.02917	1.1525	0.28395	Temperate forest	Fagus sylvatica	DB	375	540	165	7.5	0.276	0.224	0.049	0.037
Keel 2007	Switzerland	Field	47.47	7.5	9.02917	1.1525	0.28395	Temperate forest	Fagus sylvatica	DB	375	540	165	7.9	0.284	0.273	0.04	0.049
Keel 2007	Switzerland	Field	47.47	7.5	9.02917	1.1525	0.28395	Temperate forest	Fagus sylvatica	DB	375	540	165	17.9	0.319	0.25	0.017	0.092
Keel 2007	Switzerland	Field	47.47	7.5	9.02917	1.1525	0.28395	Temperate forest	Fagus sylvatica	DB	375	540	165	18.3	0.184	0.238	0.046	0.083
Keel 2007	Switzerland	Field	47.47	7.5	9.02917	1.1525	0.28395	Temperate forest	Fagus sylvatica	DB	375	540	165	19.5	0.281	0.353	0.037	0.101
Keel 2007	Switzerland	Field	47.47	7.5	9.02917	1.1525	0.28395	Temperate forest	Fagus sylvatica	DB	375	540	165	29.8	0.178	0.184	0.04	0.052
Keel 2007	Switzerland	Field	47.47	7.5	9.02917	1.1525	0.28395	Temperate forest	Fagus sylvatica	DB	375	540	165	31.8	0.118	0.106	0.02	0.017
Keel 2007	Switzerland	Field	47.47	7.5	9.02917	1.1525	0.28395	Temperate forest	Fagus sylvatica	DB	375	540	165	43.7	0.218	0.198	0.04	0.06
Keel 2007	Switzerland	Field	47.47	7.5	9.02917	1.1525	0.28395	Temperate forest	Quercus petraea	DB	375	540	165	5.4	0.231	0.297	0.02	0.006
Keel 2007	Switzerland	Field	47.47	7.5	9.02917	1.1525	0.28395	Temperate forest	Quercus petraea	DB	375	540	165	5.5	0.239	0.199	0.029	0.017
Keel 2007	Switzerland	Field	47.47	7.5	9.02917	1.1525	0.28395	Temperate forest	Quercus petraea	DB	375	540	165	5.7	0.3	0.254	0.136	0.032
Keel 2007	Switzerland	Field	47.47	7.5	9.02917	1.1525	0.28395	Temperate forest	Quercus petraea	DB	375	540	165	5.9	0.314	0.349	0.098	0.023
Keel 2007	Switzerland	Field	47.47	7.5	9.02917	1.1525	0.28395	Temperate forest	Quercus petraea	DB	375	540	165	5.9	0.211	0.283	0.136	0.012
Keel 2007	Switzerland	Field	47.47	7.5	9.02917	1.1525	0.28395	Temperate forest	Quercus petraea	DB	375	540	165	6.2	0.444	0.358	0.072	0.046
Keel 2007	Switzerland	Field	47.47	7.5	9.02917	1.1525	0.28395	Temperate forest	Quercus petraea	DB	375	540	165	6.9	0.424	0.361	0.115	0.035
Keel 2007	Switzerland	Field	47.47	7.5	9.02917	1.1525	0.28395	Temperate forest	Quercus petraea	DB	375	540	165	7	0.447	0.453	0.029	0.069
Keel 2007	Switzerland	Field	47.47	7.5	9.02917	1.1525	0.28395	Temperate forest	Quercus petraea	DB	375	540	165	7.1	0.462	0.366	0.078	0.04
Keel 2007	Switzerland	Field	47.47	7.5	9.02917	1.1525	0.28395	Temperate forest	Quercus petraea	DB	375	540	165	7.5	0.421	0.453	0.138	0.081
Keel 2007	Switzerland	Field	47.47	7.5	9.02917	1.1525	0.28395	Temperate forest	Quercus petraea	DB	375	540	165	7.9	0.415	0.404	0.02	0.029
Keel 2007	Switzerland	Field	47.47	7.5	9.02917	1.1525	0.28395	Temperate forest	Quercus petraea	DB	375	540	165	17.9	0.389	0.349	0.087	0.032
Keel 2007	Switzerland	Field	47.47	7.5	9.02917	1.1525	0.28395	Temperate forest	Quercus petraea	DB	375	540	165	18.3	0.349	0.404	0.13	0.043
Keel 2007	Switzerland	Field	47.47	7.5	9.02917	1.1525	0.28395	Temperate forest	Quercus petraea	DB	375	540	165	19.5	0.45	0.493	0.092	0.069
Keel 2007	Switzerland	Field	47.47	7.5	9.02917	1.1525	0.28395	Temperate forest	Quercus petraea	DB	375	540	165	29.8	0.28	0.314	0.006	0.026
Keel 2007	Switzerland	Field	47.47	7.5	9.02917	1.1525	0.28395	Temperate forest	Quercus petraea	DB	375	540	165	31.8	0.343	0.314	0.061	0.078
Keel 2007	Switzerland	Field	47.47	7.5	9.02917	1.1525	0.28395	Temperate forest	Quercus petraea	DB	375	540	165	43.7	0.369	0.338	0.078	0.052
Kellomaki and Wang 1997	Mekrijarvi Research Station,University of Joensuu,Finland	Field	62.78	30.97	2.17083	1.0141	0.227442	Boreal forest	Pinus sylvestris	Conifer	350	700	350	24	0.089	0.073	0.006	0.005
Kellomaki 1997a	Finland	Field	62.78	30.97	2.17083	1.0141	0.227442	Boreal forest	Pinus sylvestris	Conifer	350	645	295	4	0.148	0.132	0.011	0.005
Kellomaki 1997b	Finland	Field	62.78	30.97	2.17083	1.0141	0.227442	Boreal forest	Pinus sylvestris	Conifer	350	625	275	24	0.175	0.153	0.017	0.011
Kets 2010	America	Field	45.6	89.5	4.65833	0.1311	0.652689	Temperate forest	Populus tremuloides	DB	360	527	167	86.7	0.34	0.272	0.021	0.021
Kets 2010	America	Field	45.6	89.5	4.65833	0.1311	0.652689	Temperate forest	Populus tremuloides	DB	360	527	167	86.7	0.257	0.214	0.013	0.011
Keutgen 2001		Indoor	NA	NA	NA	NA	NA		Citrus madurensis	Shrub	450	600	150	3	0.072	0.059	0.019	0.025
Kim 2007	USA	Indoor	NA	NA	NA	NA	NA		Zea mays	C4 grass	370	750	380	1	0.301	0.198	0.028	0.025
Killi 2018	Netherlands	Indoor	NA	NA	NA	NA	NA		Quercus cerris	DB	400	550	150	1.3	0.169	0.262	0.024	0.023
Killi 2018	Netherlands	Indoor	NA	NA	NA	NA	NA		Quercus ilex	EB	400	550	150	2.3	0.177	0.159	0.026	0.029
Killi 2018	Netherlands	Indoor	NA	NA	NA	NA	NA		Quercus cerris	DB	400	550	150	1.3	0.234	0.276	0.027	0.028
Killi 2018	Netherlands	Indoor	NA	NA	NA	NA	NA		Quercus ilex	EB	400	550	150	2.3	0.201	0.121	0.012	0.015
Kitao 2015	Japan	Indoor	NA	NA	NA	NA	NA		Quercus mongolica	DB	409	531	122	12	0.202	0.14	0.014	0.017
Kitao 2015	Japan	Indoor	NA	NA	NA	NA	NA		Quercus mongolica	DB	409	531	122	12	0.251	0.216	0.013	0.02
Kitao 2015	Japan	Indoor	NA	NA	NA	NA	NA		Quercus serrata	DB	409	531	122	12	0.118	0.101	0.013	0.007
Kitao 2015	Japan	Indoor	NA	NA	NA	NA	NA		Quercus serrata	DB	409	531	122	12	0.144	0.117	0.017	0.008
Klein 2016	Switzerland	Field	47.55	7.6	10.6042	0.8394	0.388459	Temperate forest	Picea abies	Conifer	400	550	150	11.5	0.027	0.04	0.003	0.005
Klein 2016	Switzerland	Field	47.55	7.6	10.6042	0.8394	0.388459	Temperate forest	Picea abies	Conifer	400	550	150	12	0.035	0.038	0.001	0.002
Klein 2016	Switzerland	Field	47.55	7.6	10.6042	0.8394	0.388459	Temperate forest	Picea abies	Conifer	400	550	150	14.2	0.013	0.013	0.003	0
Klein 2016	Switzerland	Field	47.55	7.6	10.6042	0.8394	0.388459	Temperate forest	Picea abies	Conifer	400	550	150	26.2	0.009	0.01	0.001	0.001
Klein 2016	Switzerland	Field	47.55	7.6	10.6042	0.8394	0.388459	Temperate forest	Picea abies	Conifer	400	550	150	26.3	0.012	0.011	0.001	0.001
Kobayakawa 2012	Japan	Indoor	NA	NA	NA	NA	NA		Oryza sativa	C3 grass	400	800	400	NA	0.681	0.451	0.043	0.061
Kobayakawa 2012	Japan	Indoor	NA	NA	NA	NA	NA		Oryza sativa	C3 grass	400	800	400	NA	0.678	0.456	0.05	0.025
Kosvancova 2009	Czech	Indoor	NA	NA	NA	NA	NA		Picea abies	Conifer	385	700	315	24	0.16	0.08	0.031	0.019
Kosvancova 2009	Czech	Indoor	NA	NA	NA	NA	NA		Picea abies	Conifer	385	700	315	36	0.19	0.13	0.025	0.019
Kosvancova 2009	Czech	Indoor	NA	NA	NA	NA	NA		Fagus sylvatica	DB	385	700	315	24	0.1	0.06	0.021	0.019
Kosvancova 2009	Czech	Indoor	NA	NA	NA	NA	NA		Fagus sylvatica	DB	385	700	315	36	0.15	0.08	0.033	0.025
Kubiske 1997	USA	Field	45.55	-84.08	6.24583	0.7739	0.334242	Temperate forest	Betula papyrifera	DB	375	714	339	3	0.123	0.251	0.02	0.031
Kubiske 1997	USA	Field	45.55	-84.08	6.24583	0.7739	0.334242	Temperate forest	Acer rubrum	DB	375	714	339	3	0.029	0.056	0.004	0.005
Kull 1996	America	Field	NA	NA	NA	NA	NA	Temperate forest	Populus tremuloides	DB			150	2	0.257	0.189	0.014	0.005
Kull 1996	America	Field	NA	NA	NA	NA	NA	Temperate forest	Populus tremuloides	DB			150	2	0.242	0.201	0.006	0.007
Lahive 2018	UK	Indoor	NA	NA	NA	NA	NA		Theobroma cacao	EB	400	700	300	3	0.29	0.322	0.032	0.014
Lambreva 2005	Lambreva	Indoor	NA	NA	NA	NA	NA		Phaseolus vulgaris	C3 grass	350	1300	950	0.0333333	0.16	0.15	0.02	0.03
Lambreva 2005	Lambreva	Indoor	NA	NA	NA	NA	NA		Phaseolus vulgaris	C3 grass	350	1300	950	0.0666667	0.2	0.13	0.05	0.02
Lambreva 2005	Lambreva	Indoor	NA	NA	NA	NA	NA		Phaseolus vulgaris	C3 grass	350	1300	950	0.1	0.1	0.11	0.04	0.01
Lambreva 2005	Lambreva	Indoor	NA	NA	NA	NA	NA		Phaseolus vulgaris	C3 grass	350	1300	950	0.133333	0.14	0.1	0.08	0.01
Lawson 2017	Australia	Indoor	NA	NA	NA	NA	NA		Acacia floribunda	Shrub	380	530	150	NA	0.41	0.41	0.11	0.07
Lawson 2017	Australia	Indoor	NA	NA	NA	NA	NA		Casuarina cunninghamiana	EB	380	530	150	NA	0.53	0.66	0.14	0.15
Lawson 2017	Australia	Indoor	NA	NA	NA	NA	NA		Eucalyptus camaldulensis	EB	380	530	150	NA	0.14	0.17	0.08	0.1
Leakey 2002	UK	Indoor	NA	NA	NA	NA	NA		Shorea leprosula	EB	376	711	335	7.2	0.044	0.035	0.004	0.003
Leakey 2002	UK	Indoor	NA	NA	NA	NA	NA		Shorea leprosula	EB	376	711	335	7.2	0.123	0.096	0.009	0.01
Leakey 2004 GCB	USA	Field	40.03	-88.23	11.1125	0.8345	0.433797	Cropland	Zea mays	C4 grass	370	550	180	1.2	0.225	0.151	0.037	0.035
Leakey 2004 GCB	USA	Field	40.03	-88.23	11.1125	0.8345	0.433797	Cropland	Zea mays	C4 grass	370	550	180	1.6	0.305	0.24	0.03	0.032
Leakey 2004 GCB	USA	Field	40.03	-88.23	11.1125	0.8345	0.433797	Cropland	Zea mays	C4 grass	370	550	180	2.2	0.321	0.198	0.011	0.016
Leakey 2004 GCB	USA	Field	40.03	-88.23	11.1125	0.8345	0.433797	Cropland	Zea mays	C4 grass	370	550	180	2.6	0.454	0.326	0.025	0.021
Leakey 2004 GCB	USA	Field	40.03	-88.23	11.1125	0.8345	0.433797	Cropland	Zea mays	C4 grass	370	550	180	3.1	0.174	0.127	0.012	0.01
Leakey 2006 PP	USA	Field	40.03	-88.23	11.1125	0.8345	0.433797	Cropland	Zea mays	C4 grass	370	550	180	0.8	0.15	0.08	0.04	0.04
Leakey 2006 PP	USA	Field	40.03	-88.23	11.1125	0.8345	0.433797	Cropland	Zea mays	C4 grass	370	550	180	1.3	0.27	0.18	0.04	0.04
Leakey 2006 PP	USA	Field	40.03	-88.23	11.1125	0.8345	0.433797	Cropland	Zea mays	C4 grass	370	550	180	1.7	0.29	0.18	0.04	0.04
Leakey 2006 PP	USA	Field	40.03	-88.23	11.1125	0.8345	0.433797	Cropland	Zea mays	C4 grass	370	550	180	2.1	0.36	0.31	0.04	0.04
Leakey 2006 PP	USA	Field	40.03	-88.23	11.1125	0.8345	0.433797	Cropland	Zea mays	C4 grass	370	550	180	6	0.17	0.07	0.04	0.04
Lee-New Phytol-2001	at the Cedar Creek Natural History Area in east central Minnesota, USA	Field	45	-93	6.90417	0.7148	0.431888	Temperate grassland	Achillea millefolium	Nonlegume forb	368	560	192	12	0.344	0.207	0.043	0.043
Lee-New Phytol-2001	at the Cedar Creek Natural History Area in east central Minnesota, USA	Field	45	-93	6.90417	0.7148	0.431888	Temperate grassland	Anemone cylindrica	Nonlegume forb	368	560	192	12	0.131	0.093	0.038	0.038
Lee-New Phytol-2001	at the Cedar Creek Natural History Area in east central Minnesota, USA	Field	45	-93	6.90417	0.7148	0.431888	Temperate grassland	Solidago rigida	Nonlegume forb	368	560	192	12	0.392	0.335	0.038	0.033
Lee-New Phytol-2001	at the Cedar Creek Natural History Area in east central Minnesota, USA	Field	45	-93	6.90417	0.7148	0.431888	Temperate grassland	Achillea millefolium	Nonlegume forb	368	560	192	24	0.299	0.176	0.045	0.045
Lee-New Phytol-2001	at the Cedar Creek Natural History Area in east central Minnesota, USA	Field	45	-93	6.90417	0.7148	0.431888	Temperate grassland	Anemone cylindrica	Nonlegume forb	368	560	192	24	0.2	0.242	0.048	0.047
Lee-New Phytol-2001	at the Cedar Creek Natural History Area in east central Minnesota, USA	Field	45	-93	6.90417	0.7148	0.431888	Temperate grassland	Solidago rigida	Nonlegume forb	368	560	192	24	0.297	0.179	0.047	0.045
Lee-New Phytol-2001	at the Cedar Creek Natural History Area in east central Minnesota, USA	Field	45	-93	6.90417	0.7148	0.431888	Temperate grassland	Lupinus perennis	Legume forb	368	560	192	12	0.332	0.306	0.038	0.035
Lee-New Phytol-2001	at the Cedar Creek Natural History Area in east central Minnesota, USA	Field	45	-93	6.90417	0.7148	0.431888	Temperate grassland	Lespedeza capitata	Legume forb	368	560	192	12	0.278	0.205	0.04	0.045
Lee-New Phytol-2001	at the Cedar Creek Natural History Area in east central Minnesota, USA	Field	45	-93	6.90417	0.7148	0.431888	Temperate grassland	Lupinus perennis	Legume forb	368	560	192	24	0.304	0.257	0.045	0.042
Lee-New Phytol-2001	at the Cedar Creek Natural History Area in east central Minnesota, USA	Field	45	-93	6.90417	0.7148	0.431888	Temperate grassland	Amorpha canescens	Legume forb	368	560	192	24	0.189	0.139	0.047	0.04
Lee-New Phytol-2001	at the Cedar Creek Natural History Area in east central Minnesota, USA	Field	45	-93	6.90417	0.7148	0.431888	Temperate grassland	Petalostemum villosum	Legume forb	368	560	192	12	0.561	0.415	0.042	0.042
Lee-New Phytol-2001	at the Cedar Creek Natural History Area in east central Minnesota, USA	Field	45	-93	6.90417	0.7148	0.431888	Temperate grassland	Agropyron repens	C3 grass	368	560	192	12	0.176	0.118	0.041	0.045
Lee-New Phytol-2001	at the Cedar Creek Natural History Area in east central Minnesota, USA	Field	45	-93	6.90417	0.7148	0.431888	Temperate grassland	Bromus inermis	C3 grass	368	560	192	12	0.261	0.19	0.04	0.041
Lee-New Phytol-2001	at the Cedar Creek Natural History Area in east central Minnesota, USA	Field	45	-93	6.90417	0.7148	0.431888	Temperate grassland	Koeleria cristata	C3 grass	368	560	192	24	0.268	0.211	0.04	0.047
Lee-New Phytol-2001	at the Cedar Creek Natural History Area in east central Minnesota, USA	Field	45	-93	6.90417	0.7148	0.431888	Temperate grassland	Agropyron repens	C3 grass	368	560	192	24	0.231	0.18	0.049	0.045
Lee-New Phytol-2001	at the Cedar Creek Natural History Area in east central Minnesota, USA	Field	45	-93	6.90417	0.7148	0.431888	Temperate grassland	Bromus inermis	C3 grass	368	560	192	24	0.195	0.15	0.041	0.045
Lee-New Phytol-2001	at the Cedar Creek Natural History Area in east central Minnesota, USA	Field	45	-93	6.90417	0.7148	0.431888	Temperate grassland	Koeleria cristata	C3 grass	368	560	192	12	0.407	0.259	0.043	0.045
Lee-New Phytol-2001	at the Cedar Creek Natural History Area in east central Minnesota, USA	Field	45	-93	6.90417	0.7148	0.431888	Temperate grassland	Andropogon gerardii	C4 grass	368	560	192	12	0.16	0.086	0.043	0.037
Lee-New Phytol-2001	at the Cedar Creek Natural History Area in east central Minnesota, USA	Field	45	-93	6.90417	0.7148	0.431888	Temperate grassland	Schizachyrium scoparius	C4 grass	368	560	192	12	0.133	0.131	0.039	0.045
Lee-New Phytol-2001	at the Cedar Creek Natural History Area in east central Minnesota, USA	Field	45	-93	6.90417	0.7148	0.431888	Temperate grassland	Sorghastrum nutans	C4 grass	368	560	192	24	0.157	0.135	0.039	0.037
Lee-New Phytol-2001	at the Cedar Creek Natural History Area in east central Minnesota, USA	Field	45	-93	6.90417	0.7148	0.431888	Temperate grassland	Andropogon gerardii	C4 grass	368	560	192	24	0.172	0.125	0.045	0.047
Lee-New Phytol-2001	at the Cedar Creek Natural History Area in east central Minnesota, USA	Field	45	-93	6.90417	0.7148	0.431888	Temperate grassland	Schizachyrium scoparius	C4 grass	368	560	192	24	0.178	0.131	0.047	0.041
Lee-New Phytol-2001	at the Cedar Creek Natural History Area in east central Minnesota, USA	Field	45	-93	6.90417	0.7148	0.431888	Temperate grassland	Sorghastrum nutans	C4 grass	368	560	192	24	0.157	0.133	0.045	0.043
Lenka 2020	India	Field	23.25	77.42	25.5917	0.532	1.79457	Cropland	Glycine max	Legume forb	385	540	155	1.1	0.287	0.403	0.036	0.029
Lenka 2020	India	Field	23.25	77.42	25.5917	0.532	1.79457	Cropland	Glycine max	Legume forb	385	540	155	2.4	0.5	0.39	0.102	0.026
Lenka 2020	India	Field	23.25	77.42	25.5917	0.532	1.79457	Cropland	Glycine max	Legume forb	385	540	155	2.7	0.368	0.224	0.028	0.02
Lenka 2020	India	Field	23.25	77.42	25.5917	0.532	1.79457	Cropland	Glycine max	Legume forb	385	540	155	2.8	0.37	0.287	0.014	0.025
LeThiec 1996	France	Field	45.66	3.24	10.6417	0.583	0.375047	Temperate forest	Quercus petraea	DB	350	700	350	36	0.227	0.079	0.03	0.021
LeThiec 1996	France	Field	45.66	3.24	10.6417	0.583	0.375047	Temperate forest	Picea abies	Conifer	350	700	350	36	0.038	0.038	0.004	0.005
Leverenz 2000	Denmark	Indoor	NA	NA	NA	NA	NA		Fagus sylvatica	DB	400	700	300	NA	0.095	0.05	0.009	0.008
Leverenz 2000	Denmark	Indoor	NA	NA	NA	NA	NA		Fagus sylvatica	DB	400	700	300	NA	0.185	0.128	0.023	0.011
Leverenz 2000	Denmark	Indoor	NA	NA	NA	NA	NA		Fagus sylvatica	DB	400	700	300	NA	0.187	0.161	0.021	0.026
Leverenz 2000	Denmark	Indoor	NA	NA	NA	NA	NA		Fagus sylvatica	DB	400	700	300	NA	0.126	0.097	0.013	0.019
Leverenz 2000	Denmark	Indoor	NA	NA	NA	NA	NA		Fagus sylvatica	DB	400	700	300	NA	0.037	0.05	0.005	0.017
Leverenz 2000	Denmark	Indoor	NA	NA	NA	NA	NA		Fagus sylvatica	DB	400	700	300	NA	0.095	0.05	0.009	0.008
Leverenz 2000	Denmark	Indoor	NA	NA	NA	NA	NA		Fagus sylvatica	DB	400	700	300	NA	0.185	0.128	0.023	0.011
Leverenz 2000	Denmark	Indoor	NA	NA	NA	NA	NA		Fagus sylvatica	DB	400	700	300	NA	0.187	0.161	0.021	0.026
Leverenz 2000	Denmark	Indoor	NA	NA	NA	NA	NA		Fagus sylvatica	DB	400	700	300	NA	0.126	0.097	0.013	0.019
Leverenz 2000	Denmark	Indoor	NA	NA	NA	NA	NA		Fagus sylvatica	DB	400	700	300	NA	0.037	0.05	0.005	0.017
Lewis 2013	Australia	Indoor	NA	NA	NA	NA	NA		Eucalyptus saligna	EB	400	650	250	NA	0.335	0.313	0.066	0.022
Lewis 2013	Australia	Indoor	NA	NA	NA	NA	NA		Eucalyptus sideroxylon	EB	400	650	250	NA	0.718	0.465	0.071	0.054
Lewis 2015	Australia	Indoor	NA	NA	NA	NA	NA		Wollemia nobilis	Conifer	400	650	250	3	0.022	0.025	0.002	0.004
Lewis 2015	Australia	Indoor	NA	NA	NA	NA	NA		Wollemia nobilis	Conifer	400	650	250	4	0.038	0.03	0.005	0.004
Lewis 2015	Australia	Indoor	NA	NA	NA	NA	NA		Wollemia nobilis	Conifer	400	650	250	14	0.048	0.04	0.007	0.005
Lewis 2015	Australia	Indoor	NA	NA	NA	NA	NA		Wollemia nobilis	Conifer	400	650	250	15	0.04	0.036	0.006	0.003
Li J. 2003	USA	Field	28.63	-80.7	21.8167	0.7477	0.646604	Subtropical forest	Quercus myrtifolia	DB	CK	CK+350	350	48	0.06	0.045	0.014	0.012
Li J. 2003	USA	Field	28.63	-80.7	21.8167	0.7477	0.646604	Subtropical forest	Quercus myrtifolia	DB	CK	CK+350	350	48	0.18	0.113	0.033	0.017
Li J. 2007	USA	Field	28.63	-80.7	21.8167	0.7477	0.646604	Subtropical forest	Quercus myrtifolia	DB	CK	CK+350	350	24	0.073	0.054	0.026	0.009
Li J. 2007	USA	Field	28.63	-80.7	21.8167	0.7477	0.646604	Subtropical forest	Quercus myrtifolia	DB	CK	CK+350	350	26	0.035	0.033	0.019	0.021
Li J. 2007	USA	Field	28.63	-80.7	21.8167	0.7477	0.646604	Subtropical forest	Quercus myrtifolia	DB	CK	CK+350	350	27	0.209	0.174	0.014	0.024
Li J. 2010	USA	Field	38.85	-76.53	NA	NA	NA	Wetland	Scirpus olneyi	C3 grass			340	132	0.214	0.138	0.025	0.024
Li J. 2010	USA	Field	38.85	-76.53	NA	NA	NA	Wetland	Scirpus olneyi	C3 grass			340	132	0.487	0.17	0.107	0.022
Li 2011	China	Indoor	NA	NA	NA	NA	NA		Cucumis sativus	Liana	380	760	380	0.2	0.304	0.252	0.014	0.02
Li Y 2013	China	Indoor	NA	NA	NA	NA	NA		Fargesia rufa	C3 grass	350	700	350	3	0.143	0.136	0.01	0.06
Li 2013	China	Indoor	NA	NA	NA	NA	NA		Glycine max	Legume forb	380	740	360	NA	0.388	0.416	0.049	0.045
Li 2013	China	Indoor	NA	NA	NA	NA	NA		Glycine max	Legume forb	380	740	360	NA	0.382	0.346	0.018	0.036
Li 2013	China	Indoor	NA	NA	NA	NA	NA		Glycine max	Legume forb	380	740	360	NA	0.208	0.17	0.005	0.009
Li 2014	China	Indoor	NA	NA	NA	NA	NA		Leymus chinensis	C3 grass	380	760	380	4	0.1	0.05	0.002	0.01
Li L. 2014	China	Indoor	NA	NA	NA	NA	NA		Populus yunnanensis	DB	350	700	350	NA	0.355	0.386	0.028	0.026
Li L. 2014	China	Indoor	NA	NA	NA	NA	NA		Populus yunnanensis	DB	350	700	350	NA	0.536	0.33	0.064	0.064
Li 2017	Denmark	Indoor	NA	NA	NA	NA	NA		Triticum aestivum	C3 grass	400	800	400	5	0.762	0.725	0.069	0.011
Li 2017	Denmark	Indoor	NA	NA	NA	NA	NA		Triticum aestivum	C3 grass	400	800	400	5	0.519	0.5	0.025	0.027
Li 2020	Australia	Indoor	NA	NA	NA	NA	NA		Gossypium hirsutum	Nonlegume forb	420	640	220	NA	0.393	0.207	0.015	0.011
Li X. 2019	Denmark	Indoor	NA	NA	NA	NA	NA		Triticum aestivum	C3 grass	400	800	400	4	0.588	0.419	0.014	0.036
Li X. 2019	Denmark	Indoor	NA	NA	NA	NA	NA		Triticum aestivum	C3 grass	400	800	400	4	0.46	0.286	0.023	0.052
Li P. 2019	China	Field	37.42	112.55	10.3667	0.3189	0.662076	Cropland	Setaria italica	C4 grass	400	600	200	NA	0.17	0.13	0.01	0.01
Li P. 2019	China	Field	37.42	112.55	10.3667	0.3189	0.662076	Cropland	Setaria italica	C4 grass	400	600	200	NA	0.1	0.16	0.01	0.01
Li P. 2019	China	Field	37.42	112.55	10.3667	0.3189	0.662076	Cropland	Setaria italica	C4 grass	400	600	200	NA	0.07	0.11	0.01	0.01
Li P. 2019	China	Field	37.42	112.55	10.3667	0.3189	0.662076	Cropland	Setaria italica	C4 grass	400	600	200	NA	0.12	0.09	0.01	0.01
Li P. 2019	China	Field	37.42	112.55	10.3667	0.3189	0.662076	Cropland	Setaria italica	C4 grass	400	600	200	NA	0.12	0.09	0.01	0.01
Li 2020	China	Indoor	NA	NA	NA	NA	NA		Cucumis sativus	Nonlegume forb	400	625	225	0.4	0.211	0.178	0.059	0.029
Li 2020	China	Indoor	NA	NA	NA	NA	NA		Cucumis sativus	Nonlegume forb	400	1200	800	0.4	0.211	0.142	0.059	0.016
Li 2020	China	Indoor	NA	NA	NA	NA	NA		Cucumis sativus	Nonlegume forb	400	625	225	1.3	0.339	0.199	0.038	0.056
Li 2020	China	Indoor	NA	NA	NA	NA	NA		Cucumis sativus	Nonlegume forb	400	1200	800	1.3	0.339	0.272	0.038	0.056
Li 2020	China	Indoor	NA	NA	NA	NA	NA		Cucumis sativus	Nonlegume forb	400	625	225	2	0.3	0.253	0.014	0.01
Li 2020	China	Indoor	NA	NA	NA	NA	NA		Cucumis sativus	Nonlegume forb	400	1200	800	2	0.3	0.24	0.014	0.014
Liang 1995	Japan	Field	NA	NA	NA	NA	NA	Temperate forest	Fagus Crenata	DB	350	700	350	4	0.149	0.138	0.004	0.01
Liang 1995	Japan	Field	NA	NA	NA	NA	NA	Temperate forest	Ginkgo biloba	Conifer	350	700	350	4	0.129	0.068	0.011	0.013
Liang 1995	Japan	Field	NA	NA	NA	NA	NA	Temperate forest	Alnus firma	DB	350	700	350	4	1.455	0.97	0.113	0.098
Liang 1995b	Japan	Field	NA	NA	NA	NA	NA	Temperate forest	Alnus firma	DB	350	600	250	4	1.427	1.052	0.066	0.085
Liang 1995b	Japan	Field	NA	NA	NA	NA	NA	Temperate forest	Alnus firma	DB	350	900	550	4	1.427	0.804	0.066	0.064
Lima 2003	uk	Indoor	NA	NA	NA	NA	NA		Eucalyptus grandis	EB	350	700	350	NA	0.243	0.317	0.044	0.035
Lima 2003	uk	Indoor	NA	NA	NA	NA	NA		Eucalyptus camaldulensis	EB	350	700	350	NA	0.353	0.473	0.028	0.084
Lima 2003	uk	Indoor	NA	NA	NA	NA	NA		Eucalyptus phaeotrica	EB	350	700	350	NA	0.622	0.471	0.086	0.02
Liu S. 1995	USA	Field	33.95	-83.32	16.3667	0.8425	0.669216	Subtropical forest	Pinus taeda	Conifer	330	495	165	12	0.053	0.056	0.003	0.004
Liu S. 1995	USA	Field	33.95	-83.32	16.3667	0.8425	0.669216	Subtropical forest	Pinus taeda	Conifer	330	660	330	12	0.053	0.047	0.003	0.003
Liu S. 1995	USA	Field	33.95	-83.32	16.3667	0.8425	0.669216	Subtropical forest	Pinus taeda	Conifer	330	495	165	24	0.047	0.047	0.004	0.003
Liu S. 1995	USA	Field	33.95	-83.32	16.3667	0.8425	0.669216	Subtropical forest	Pinus taeda	Conifer	330	660	330	24	0.047	0.046	0.004	0.003
Liu 2002	Scotland	Field	NA	NA	NA	NA	NA	Temperate forest	Picea sitchensis	Conifer	350	700	350	21	0.246	0.254	0.107	0.081
Liu N. 2006	Canada	Indoor	NA	NA	NA	NA	NA		Populus tremuloides	DB	360	540	180	2	0.234	0.173	0.016	0.013
Liu N. 2006	Canada	Indoor	NA	NA	NA	NA	NA		Populus tremuloides	DB	360	720	360	2	0.234	0.261	0.016	0.022
Liu N. 2006	Canada	Indoor	NA	NA	NA	NA	NA		Populus tremuloides	DB	360	540	180	2	0.255	0.173	0.019	0.013
Liu N. 2006	Canada	Indoor	NA	NA	NA	NA	NA		Populus tremuloides	DB	360	720	360	2	0.255	0.22	0.019	0.016
Liu N. 2006	Canada	Indoor	NA	NA	NA	NA	NA		Populus tremuloides	DB	360	540	180	2	0.233	0.21	0.016	0.016
Liu N. 2006	Canada	Indoor	NA	NA	NA	NA	NA		Populus tremuloides	DB	360	720	360	2	0.233	0.201	0.016	0.022
Liu N. 2006	Canada	Indoor	NA	NA	NA	NA	NA		Populus tremuloides	DB	360	540	180	2	0.197	0.222	0.022	0.018
Liu N. 2006	Canada	Indoor	NA	NA	NA	NA	NA		Populus tremuloides	DB	360	720	360	2	0.197	0.234	0.022	0.021
Liu 2012	China	Indoor	NA	NA	NA	NA	NA		Dendrobium chrysotoxum	Nonlegume forb	380	800	420	1	0.039	0.031	0.02	0.017
Liu 2015	China	Indoor	NA	NA	NA	NA	NA		Pinus tabulaeformis	Conifer	380	720	340	NA	0.138	0.13	0.005	0.007
Liu 2015	China	Indoor	NA	NA	NA	NA	NA		Platycladus orientalis	Conifer	380	720	340	NA	0.08	0.077	0.008	0.005
Liu 2015	China	Indoor	NA	NA	NA	NA	NA		Robinia pseudoacacia	DB	380	720	340	NA	0.092	0.084	0.001	0.018
Liu 2015	China	Indoor	NA	NA	NA	NA	NA		Acer truncatum	DB	380	720	340	NA	0.112	0.108	0.01	0.012
Liu Y 2015	China	Indoor	NA	NA	NA	NA	NA		Leymus chinensis	C3 grass	380	760	380	3	0.1	0.05	0.01	0.01
Liu 2019	China	Indoor	NA	NA	NA	NA	NA		Morus alba	Shrub	400	800	400	NA	0.254	0.211	0.039	0.049
Locke 2013	USA	Indoor	NA	NA	NA	NA	NA		Glycine max	C3 grass	400	700	300	NA	0.435	0.253	0.055	0.057
Lodge 2001	USA	Field	28.63	-80.7	21.8167	0.7477	0.646604	Subtropical forest	Quercus myrtifolia	DB	350	700	350	NA	0.297	0.185	0.045	0.042
Lodge 2001	USA	Field	28.63	-80.7	21.8167	0.7477	0.646604	Subtropical forest	Quercus myrtifolia	DB	350	700	350	NA	0.31	0.167	0.054	0.033
Lotfiomran 2016		Indoor	NA	NA	NA	NA	NA		Fagus sylvatica	DB	385	950	565	12	0.149	0.086	0.011	0.008
Luomala 2003	Finland	Field	62.78	30.97	2.17083	1.0141	0.227442	Boreal forest	Pinus sylvestris	Conifer	362	693	331	10	0.125	0.063	0.075	0.014
Luomala 2003	Finland	Field	62.78	30.97	2.17083	1.0141	0.227442	Boreal forest	Pinus sylvestris	Conifer	362	693	331	22	0.035	0.048	0.008	0.015
Luomala 2003	Finland	Field	62.78	30.97	2.17083	1.0141	0.227442	Boreal forest	Pinus sylvestris	Conifer	362	693	331	12	0.023	0.025	0.001	0.008
Ma 2012	China	Indoor	NA	NA	NA	NA	NA		Hippophae neurocarpa	Shrub	360	720	360	NA	0.204	0.209	0.097	0.008
Maherali 2000	USA	Indoor	NA	NA	NA	NA	NA		Pinus ponderosa	Conifer	350	550	200	5.6	0.086	0.08	0.006	0.007
Maherali 2000	USA	Indoor	NA	NA	NA	NA	NA		Pinus ponderosa	Conifer	350	750	400	5.6	0.086	0.072	0.006	0.007
Maherali 2000	USA	Indoor	NA	NA	NA	NA	NA		Pinus ponderosa	Conifer	350	1100	750	5.6	0.086	0.073	0.006	0.004
Marchi 2004 PFB	Slovenia	Field	46.65	16	9.575	0.9313	0.316403	Temperate grassland	Tanacetum vulgaris	Nonlegume forb	360	700	340	NA	0.319	0.262	0.031	0.031
Marchi 2004 PFB	Slovenia	Field	46.65	16	9.575	0.9313	0.316403	Temperate grassland	Trifolium pratense	Legume forb	360	700	340	NA	0.415	0.181	0.031	0.036
Marchi 2004 PFB	Slovenia	Field	46.65	16	9.575	0.9313	0.316403	Temperate grassland	Echinochloa crus-galli	C4 grass	360	700	340	NA	0.145	0.105	0.02	0.018
Marchi 2004 PFB	Slovenia	Field	46.65	16	9.575	0.9313	0.316403	Temperate grassland	Plantago lanceolata	Nonlegume forb	360	700	340	NA	0.601	0.334	0.038	0.036
Marchi 2004 PFB	Slovenia	Field	46.65	16	9.575	0.9313	0.316403	Temperate grassland	Polygonum hydropiper	Nonlegume forb	360	700	340	NA	0.548	0.331	0.031	0.026
Marchi 2004 PFB	Slovenia	Field	46.65	16	9.575	0.9313	0.316403	Temperate grassland	Rumex crispus	Nonlegume forb	360	700	340	NA	0.899	0.67	0.016	0.017
Marchi 2004 PFB	Bossoleto Italy	Field	43.28	11.58	13.8125	0.5946	0.565569	Temperate grassland	Scabiosa columbaria	Nonlegume forb	360	700	340	NA	0.313	0.26	0.013	0.012
Marchi 2004 PFB	Bossoleto Italy	Field	43.28	11.58	13.8125	0.5946	0.565569	Temperate grassland	Plantago lanceolata	Nonlegume forb	360	700	340	NA	0.173	0.103	0.012	0.008
Marchi 2004 PFB	Bossoleto Italy	Field	43.28	11.58	13.8125	0.5946	0.565569	Temperate grassland	Silene vulgaris	Nonlegume forb	360	700	340	NA	0.325	0.132	0.022	0.008
Marchi 2004 PFB	Italy	Field	NA	NA	NA	NA	NA	Temperate grassland	Medicago arabica	Legume forb	360	580	220	NA	0.381	0.213	0.017	0.017
Marchi 2004 PFB	Italy	Field	NA	NA	NA	NA	NA	Temperate grassland	Avena barbata	C3 grass	360	580	220	NA	0.22	0.167	0.019	0.018
Marchi 2004 PFB	Italy	Field	NA	NA	NA	NA	NA	Temperate grassland	Convolvolus arvensis	Nonlegume forb	360	580	220	NA	0.316	0.253	0.033	0.028
Marchi 2004 PFB	Italy	Field	NA	NA	NA	NA	NA	Temperate grassland	Trifolium repens	Legume forb	360	580	220	NA	0.343	0.29	0.019	0.02
Marchi 2004 PFB	Italy	Field	NA	NA	NA	NA	NA	Temperate grassland	Cynodon dactylon	C4 grass	360	580	220	NA	0.125	0.214	0.02	0.025
Markelz 2011	American	Field	40.03	-88.23	11.1125	0.8345	0.433797	Cropland	Zea mays	C4 grass	385	550	165	1.2	0.462	0.28	0.03	0.03
Markelz 2011	American	Field	40.03	-88.23	11.1125	0.8345	0.433797	Cropland	Zea mays	C4 grass	385	550	165	1.4	0.404	0.234	0.035	0.034
Markelz 2011	American	Field	40.03	-88.23	11.1125	0.8345	0.433797	Cropland	Zea mays	C4 grass	385	550	165	2.1	0.252	0.192	0.02	0.012
Markelz 2011	American	Field	40.03	-88.23	11.1125	0.8345	0.433797	Cropland	Zea mays	C4 grass	385	550	165	2.5	0.197	0.177	0.025	0.025
McElrone 2005	USA	Field	35.97	-79.08	14.9042	0.8311	0.595346	Subtropical forest	Acer rubrum	DB	360	560	200	84	0.065	0.042	0.005	0.007
McElrone 2005	USA	Field	35.97	-79.08	14.9042	0.8311	0.595346	Subtropical forest	Acer rubrum	DB	360	560	200	86	0.076	0.06	0.005	0.006
Mozdzer 2018		Field	38.87	-76.55	13.3583	0.7964	0.531241	Temperate grassland	Phragmites australis	C3 grass			300	36	0.27	0.18	0.01	0.01
Murthy 1997	American	Field	32.55	-81.47	18.4833	0.7747	0.673973	Subtropical forest	Pinus taeda	Conifer	385	559	174	14.2	0.082	0.085	0.011	0.01
Murthy 1997	American	Field	32.55	-81.47	18.4833	0.7747	0.673973	Subtropical forest	Pinus taeda	Conifer	385	741	356	14.2	0.082	0.082	0.011	0.01
Murthy 2005	USA	Indoor	NA	NA	NA	NA	NA		Populus deltoides	DB	400	1200	800	NA	0.528	0.54	0.022	0.034
Murthy 2005	USA	Indoor	NA	NA	NA	NA	NA		Populus deltoides	DB	400	1200	800	NA	0.49	0.25	0.029	0.011
Murthy 2005	USA	Indoor	NA	NA	NA	NA	NA		Populus deltoides	DB	400	1200	800	NA	0.088	0.055	0.008	0.014
Murthy 2005	USA	Indoor	NA	NA	NA	NA	NA		Populus deltoides	DB	400	1200	800	NA	0.025	0.014	0.008	0.007
Nackley 2018	South Africa	Indoor	NA	NA	NA	NA	NA		Vachellia karroo	EB	400	800	400	3	0.22	0.16	0.03	0.02
Naumburg 2000	USA	Field	35.97	-79.08	14.9042	0.8311	0.595346	Subtropical forest	Acer rubrum	DB	360	560	200	NA	0.113	0.085	0.022	0.013
Naumburg 2000	USA	Field	35.97	-79.08	14.9042	0.8311	0.595346	Subtropical forest	Cornus florida	DB	360	560	200	NA	0.072	0.08	0.007	0.009
Naumburg 2000	USA	Field	35.97	-79.08	14.9042	0.8311	0.595346	Subtropical forest	Liquidambar styraciflua	DB	360	560	200	NA	0.106	0.118	0.022	0.023
Naumburg 2000	USA	Field	35.97	-79.08	14.9042	0.8311	0.595346	Subtropical forest	Liriodendron tulipifera	DB	360	560	200	NA	0.112	0.093	0.012	0.014
Niinemets 1999	Germany	Indoor	NA	NA	NA	NA	NA		Quercus suber	DB	350	700	350	21	0.108	0.052	0.014	0.003
Noormets 2001 PCE	USA	Field	45.5	-89.5	4.57083	0.9049	0.271145	Temperate forest	Populus tremuloides	DB	360	500	140	5	0.452	0.32	0.035	0.032
Noormets 2001 PCE	USA	Field	45.5	-89.5	4.57083	0.9049	0.271145	Temperate forest	Populus tremuloides	DB	360	500	140	5	0.452	0.438	0.03	0.035
Norby 1991	USA	Indoor	NA	NA	NA	NA	NA		Liriodendron tulipifera	DB	371	493	122	2.9	0.153	0.217	0.028	0.037
Norby 1991	USA	Indoor	NA	NA	NA	NA	NA		Liriodendron tulipifera	DB	371	493	122	2.9	0.153	0.19	0.028	0.009
Norby 1991	USA	Indoor	NA	NA	NA	NA	NA		Liriodendron tulipifera	DB	371	493	122	4	0.148	0.192	0.026	0.047
Norby 1991	USA	Indoor	NA	NA	NA	NA	NA		Liriodendron tulipifera	DB	371	493	122	4	0.148	0.236	0.026	0.038
Norby 1991	USA	Indoor	NA	NA	NA	NA	NA		Liriodendron tulipifera	DB	371	493	122	5.5	0.189	0.29	0.054	0.133
Norby 1991	USA	Indoor	NA	NA	NA	NA	NA		Liriodendron tulipifera	DB	371	493	122	5.5	0.189	0.363	0.054	0.103
Novriyanti 2020	Japan	Field	43	141.03	3.4625	2.1564	0.18092	Temperate forest	Eucalyptus globulus	EB	370	600	230	NA	0.2	0.25	0.055	0.045
Novriyanti 2020	Japan	Field	43	141.03	3.4625	2.1564	0.18092	Temperate forest	Eucalyptus grandis	EB	370	600	230	NA	0.19	0.23	0.025	0.01
Novriyanti 2020	Japan	Field	43	141.03	3.4625	2.1564	0.18092	Temperate forest	Eucalyptus deglupta × E. camaldulensis	EB	370	600	230	NA	0.39	0.47	0.13	0.18
Nowak 2001 NPh	USA	Field	NA	NA	NA	NA	NA	Desert	Larrea tridentata	Shrub	360	550	190	NA	0.0342	0.035	0.0079	0.0117
Nowak 2001 NPh	USA	Field	NA	NA	NA	NA	NA	Desert	Larrea tridentata	Shrub	360	550	190	NA	0.0513	0.0375	0.0112	0.0071
Nowak 2001 NPh	USA	Field	NA	NA	NA	NA	NA	Desert	Larrea tridentata	Shrub	360	550	190	NA	0.0975	0.1038	0.0075	0.01
Nowak 2001 NPh	USA	Field	NA	NA	NA	NA	NA	Desert	Larrea tridentata	Shrub	360	550	190	NA	0.0371	0.0271	0.0046	0.0046
Nowak 2001 NPh	USA	Field	NA	NA	NA	NA	NA	Desert	Larrea tridentata	Shrub	360	550	190	NA	0.0217	0.0225	0.0041	0.0038
Nowak 2001 NPh	USA	Field	NA	NA	NA	NA	NA	Desert	Larrea tridentata	Shrub	360	550	190	NA	0.0975	0.0704	0.0025	0.0067
Nowak 2001 NPh	USA	Field	NA	NA	NA	NA	NA	Desert	Larrea tridentata	Shrub	360	550	190	NA	0.0475	0.0371	0.005	0.0029
Nowak 2001 NPh	USA	Field	NA	NA	NA	NA	NA	Desert	Larrea tridentata	Shrub	360	550	190	NA	0.0479	0.0308	0.0038	0.0034
Nowak 2001 NPh	USA	Field	NA	NA	NA	NA	NA	Desert	Larrea tridentata	Shrub	360	550	190	NA	0.0525	0.0392	0.0096	0.0033
Nowak 2001 NPh	USA	Field	NA	NA	NA	NA	NA	Desert	Larrea tridentata	Shrub	360	550	190	NA	0.0337	0.0279	0.0038	0.0046
Nowak 2001 NPh	USA	Field	NA	NA	NA	NA	NA	Desert	Larrea tridentata	Shrub	360	550	190	NA	0.0188	0.0192	0.0062	0.0058
Nowak 2001 NPh	USA	Field	NA	NA	NA	NA	NA	Desert	Larrea tridentata	Shrub	360	550	190	NA	0.0142	0.0125	0.0041	0.0054
Nowak 2001 NPh	USA	Field	NA	NA	NA	NA	NA	Desert	Larrea tridentata	Shrub	360	550	190	NA	0.0042	0.0025	0.0025	0.0042
Nowak 2001 NPh	USA	Field	NA	NA	NA	NA	NA	Desert	Larrea tridentata	Shrub	360	550	190	NA	0.0083	0.0071	0.0025	0.0033
Nowak 2001 NPh	USA	Field	NA	NA	NA	NA	NA	Desert	Larrea tridentata	Shrub	360	550	190	NA	0.0088	0.01	0.0024	0.0029
Nowak 2001 NPh	USA	Field	NA	NA	NA	NA	NA	Desert	Larrea tridentata	Shrub	360	550	190	NA	0.0354	0.04	0.0046	0.0108
Nowak 2001 NPh	USA	Field	NA	NA	NA	NA	NA	Desert	Larrea tridentata	Shrub	360	550	190	NA	0.0433	0.0433	0.0163	0.0167
Nowak 2001 NPh	USA	Field	NA	NA	NA	NA	NA	Desert	Larrea tridentata	Shrub	360	550	190	NA	0.01	0.0071	0.0042	0.0041
Nowak 2001 NPh	USA	Field	NA	NA	NA	NA	NA	Desert	Achnatherum hymenoides	C3 grass	360	550	190	NA	0.303	0.224	0.027	0.031
Nowak 2001 NPh	USA	Field	NA	NA	NA	NA	NA	Desert	Achnatherum hymenoides	C3 grass	360	550	190	NA	0.266	0.195	0.019	0.009
Nowak 2001 NPh	USA	Field	NA	NA	NA	NA	NA	Desert	Achnatherum hymenoides	C3 grass	360	550	190	NA	0.118	0.198	0.027	0.049
Nowak 2001 NPh	USA	Field	NA	NA	NA	NA	NA	Desert	Achnatherum hymenoides	C3 grass	360	550	190	NA	0.104	0.155	0.022	0.017
Nowak 2001 NPh	USA	Field	NA	NA	NA	NA	NA	Desert	Achnatherum hymenoides	C3 grass	360	550	190	NA	0.328	0.212	0.081	0.047
Nowak 2001 NPh	USA	Field	NA	NA	NA	NA	NA	Desert	Achnatherum hymenoides	C3 grass	360	550	190	NA	0.08	0.06	0.013	0.01
Nowak 2001 NPh	USA	Field	NA	NA	NA	NA	NA	Desert	Achnatherum hymenoides	C3 grass	360	550	190	NA	0.02	0.019	0.007	0.007
Nowak 2001 NPh	USA	Field	NA	NA	NA	NA	NA	Desert	Pleuraphis rigida	C4 grass	360	550	190	NA	0.111	0.079	0.014	0.008
Nowak 2001 NPh	USA	Field	NA	NA	NA	NA	NA	Desert	Pleuraphis rigida	C4 grass	360	550	190	NA	0.125	0.087	0.005	0.012
Nowak 2001 NPh	USA	Field	NA	NA	NA	NA	NA	Desert	Pleuraphis rigida	C4 grass	360	550	190	NA	0.106	0.084	0.022	0.01
Nowak 2001 NPh	USA	Field	NA	NA	NA	NA	NA	Desert	Pleuraphis rigida	C4 grass	360	550	190	NA	0.207	0.102	0.063	0.018
O'Keefe 2013	USA	Indoor	NA	NA	NA	NA	NA		Quercus rubra	DB	400	1000	600	3.3	0.019	0.018	0.004	0.006
O'Keefe 2013	USA	Indoor	NA	NA	NA	NA	NA		Quercus rubra	DB	400	1000	600	6.3	0.046	0.035	0.014	0.002
Onoda 2007	Japan	Field	40.68	140.92	6.725	1.6883	0.223737	Temperate grassland	Polygonum sachalinense	Nonlegume forb	400	500	100	NA	0.327	0.245	0.11	0.092
Onoda 2007	Japan	Field	40.68	140.92	6.725	1.6883	0.223737	Temperate grassland	Polygonum sachalinense	Nonlegume forb	400	500	100	NA	0.156	0.093	0.083	0.024
Onoda 2007	Japan	Field	38.53	139.98	5.11667	2.5853	0.180689	Temperate grassland	Plantago asiatica	Nonlegume forb	400	500	100	NA	0.144	0.113	0.056	0.022
Padu 2005	Finland	Field	62.08	27	3.1	1.0017	0.199518	Boreal forest	Betula pendula	DB	350	700	350	27.3	0.301	0.253	0.021	0.008
Padu 2005	Finland	Field	62.08	27	3.1	1.0017	0.199518	Boreal forest	Betula pendula	DB	350	700	350	27.3	0.24	0.164	0.027	0.012
Panigrahi 2016	India	Indoor	NA	NA	NA	NA	NA		Oryza sativa	C3 grass	390	450	60	0.4	0.5	0.41	0.036	0.063
Palanisamy 1999	India	Indoor	NA	NA	NA	NA	NA		Eucalyptus cladocalyx	EB	380	800	420	NA	0.14	0.18	0.05	0.05
Parvin 2019	Australia	Field	-36.73	142.1	14.4875	0.2734	0.711609	Cropland	Vicia faba	Legume forb	400	550	150	4.3	0.305	0.197	0.046	0.012
Parvin 2019	Australia	Field	-36.73	142.1	14.4875	0.2734	0.711609	Cropland	Vicia faba	Legume forb	400	550	150	4.3	0.218	0.159	0.024	0.034
Pastore 2020	American	Field	NA	NA	NA	NA	NA	Temperate grassland	Agropyron repens	C3 grass	400	580	180	243.3	0.2	0.177	0.024	0.015
Pastore 2020	American	Field	NA	NA	NA	NA	NA	Temperate grassland	Agropyron gerardii	C4 grass	400	580	180	243.3	0.121	0.08	0.011	0.013
Pastore 2020	American	Field	NA	NA	NA	NA	NA	Temperate grassland	Lespedeza capitata	Legume forb	400	580	180	243.3	0.256	0.24	0.046	0.038
Pastore 2020	American	Field	NA	NA	NA	NA	NA	Temperate grassland	Lupinus perennis	Legume forb	400	580	180	243.3	0.67	0.634	0.067	0.038
Pastore 2020	American	Field	NA	NA	NA	NA	NA	Temperate grassland	Solidago rigida	Nonlegume forb	400	580	180	243.3	0.569	0.273	0.052	0.025
Pataki 2000	USA	Field	36.82	-115.92	15.5125	0.0483	1.3936	Desert	Larrea tridentata	Shrub	360	550	190	NA	0.092	0.11	0.008	0.032
Pataki 2000	USA	Field	36.82	-115.92	15.5125	0.0483	1.3936	Desert	Larrea tridentata	Shrub	360	550	190	NA	0.091	0.108	0.009	0.035
Pataki 2000	USA	Field	36.82	-115.92	15.5125	0.0483	1.3936	Desert	Larrea tridentata	Shrub	360	550	190	NA	0.085	0.099	0.007	0.031
Pataki 2000	USA	Field	36.82	-115.92	15.5125	0.0483	1.3936	Desert	Larrea tridentata	Shrub	360	550	190	NA	0.087	0.098	0.005	0.034
Pataki 2000	USA	Field	36.82	-115.92	15.5125	0.0483	1.3936	Desert	Larrea tridentata	Shrub	360	550	190	NA	0.084	0.096	0.005	0.031
Pataki 2000	USA	Field	36.82	-115.92	15.5125	0.0483	1.3936	Desert	Larrea tridentata	Shrub	360	550	190	NA	0.086	0.091	0.007	0.028
Pataki 2000	USA	Field	36.82	-115.92	15.5125	0.0483	1.3936	Desert	Larrea tridentata	Shrub	360	550	190	NA	0.092	0.106	0.005	0.031
Pataki 2000	USA	Field	36.82	-115.92	15.5125	0.0483	1.3936	Desert	Larrea tridentata	Shrub	360	550	190	NA	0.089	0.096	0.007	0.031
Pataki 2000	USA	Field	36.82	-115.92	15.5125	0.0483	1.3936	Desert	Larrea tridentata	Shrub	360	550	190	NA	0.09	0.095	0.005	0.028
Pataki 2000	USA	Field	36.82	-115.92	15.5125	0.0483	1.3936	Desert	Larrea tridentata	Shrub	360	550	190	NA	0.093	0.099	0.007	0.033
Pataki 2000	USA	Field	36.82	-115.92	15.5125	0.0483	1.3936	Desert	Larrea tridentata	Shrub	360	550	190	NA	0.091	0.099	0.005	0.028
Pataki 2000	USA	Field	36.82	-115.92	15.5125	0.0483	1.3936	Desert	Larrea tridentata	Shrub	360	550	190	NA	0.072	0.077	0.007	0.023
Pataki 2000	USA	Field	36.82	-115.92	15.5125	0.0483	1.3936	Desert	Larrea tridentata	Shrub	360	550	190	NA	0.079	0.08	0.007	0.022
Pataki 2000	USA	Field	36.82	-115.92	15.5125	0.0483	1.3936	Desert	Larrea tridentata	Shrub	360	550	190	NA	0.071	0.072	0.007	0.023
Pataki 2000	USA	Field	36.82	-115.92	15.5125	0.0483	1.3936	Desert	Larrea tridentata	Shrub	360	550	190	NA	0.075	0.07	0.007	0.026
Pataki 2000	USA	Field	36.82	-115.92	15.5125	0.0483	1.3936	Desert	Larrea tridentata	Shrub	360	550	190	NA	0.067	0.064	0.007	0.024
Pataki 2000	USA	Field	36.82	-115.92	15.5125	0.0483	1.3936	Desert	Larrea tridentata	Shrub	360	550	190	NA	0.07	0.07	0.006	0.03
Pataki 2000	USA	Field	36.82	-115.92	15.5125	0.0483	1.3936	Desert	Larrea tridentata	Shrub	360	550	190	NA	0.069	0.066	0.006	0.023
Pataki 2000	USA	Field	36.82	-115.92	15.5125	0.0483	1.3936	Desert	Larrea tridentata	Shrub	360	550	190	NA	0.072	0.066	0.007	0.027
Pataki 2000	USA	Field	36.82	-115.92	15.5125	0.0483	1.3936	Desert	Larrea tridentata	Shrub	360	550	190	NA	0.068	0.063	0.006	0.023
Pataki 2000	USA	Field	36.82	-115.92	15.5125	0.0483	1.3936	Desert	Larrea tridentata	Shrub	360	550	190	NA	0.069	0.063	0.005	0.027
Pataki 2000	USA	Field	36.82	-115.92	15.5125	0.0483	1.3936	Desert	Larrea tridentata	Shrub	360	550	190	NA	0.064	0.056	0.005	0.019
Pataki 2000	USA	Field	36.82	-115.92	15.5125	0.0483	1.3936	Desert	Larrea tridentata	Shrub	360	550	190	NA	0.062	0.055	0.005	0.023
Pataki 2000	USA	Field	36.82	-115.92	15.5125	0.0483	1.3936	Desert	Larrea tridentata	Shrub	360	550	190	NA	0.063	0.055	0.004	0.023
Pataki 2000	USA	Field	36.82	-115.92	15.5125	0.0483	1.3936	Desert	Larrea tridentata	Shrub	360	550	190	NA	0.059	0.053	0.005	0.021
Pataki 2000	USA	Field	36.82	-115.92	15.5125	0.0483	1.3936	Desert	Larrea tridentata	Shrub	360	550	190	NA	0.052	0.046	0.005	0.02
Pataki 2000	USA	Field	36.82	-115.92	15.5125	0.0483	1.3936	Desert	Larrea tridentata	Shrub	360	550	190	NA	0.059	0.051	0.006	0.022
Pataki 2000	USA	Field	36.82	-115.92	15.5125	0.0483	1.3936	Desert	Larrea tridentata	Shrub	360	550	190	NA	0.053	0.048	0.006	0.021
Pataki 2000	USA	Field	36.82	-115.92	15.5125	0.0483	1.3936	Desert	Larrea tridentata	Shrub	360	550	190	NA	0.05	0.043	0.005	0.018
Pataki 2000	USA	Field	36.82	-115.92	15.5125	0.0483	1.3936	Desert	Larrea tridentata	Shrub	360	550	190	NA	0.048	0.037	0.004	0.016
Pataki 2000	USA	Field	36.82	-115.92	15.5125	0.0483	1.3936	Desert	Larrea tridentata	Shrub	360	550	190	NA	0.046	0.04	0.006	0.016
Pataki 2000	USA	Field	36.82	-115.92	15.5125	0.0483	1.3936	Desert	Larrea tridentata	Shrub	360	550	190	NA	0.044	0.036	0.007	0.019
Pataki 2000	USA	Field	36.82	-115.92	15.5125	0.0483	1.3936	Desert	Larrea tridentata	Shrub	360	550	190	NA	0.087	0.079	0.013	0.034
Pataki 2000	USA	Field	36.82	-115.92	15.5125	0.0483	1.3936	Desert	Larrea tridentata	Shrub	360	550	190	NA	0.052	0.044	0.005	0.02
Pataki 2000	USA	Field	36.82	-115.92	15.5125	0.0483	1.3936	Desert	Ephedra nevadensis	Shrub	360	550	190	NA	0.194	0.307	0.005	0.034
Pataki 2000	USA	Field	36.82	-115.92	15.5125	0.0483	1.3936	Desert	Ephedra nevadensis	Shrub	360	550	190	NA	0.192	0.309	0.01	0.026
Pataki 2000	USA	Field	36.82	-115.92	15.5125	0.0483	1.3936	Desert	Ephedra nevadensis	Shrub	360	550	190	NA	0.177	0.277	0.005	0.024
Pataki 2000	USA	Field	36.82	-115.92	15.5125	0.0483	1.3936	Desert	Ephedra nevadensis	Shrub	360	550	190	NA	0.175	0.267	0.006	0.03
Pataki 2000	USA	Field	36.82	-115.92	15.5125	0.0483	1.3936	Desert	Ephedra nevadensis	Shrub	360	550	190	NA	0.161	0.25	0.008	0.028
Pataki 2000	USA	Field	36.82	-115.92	15.5125	0.0483	1.3936	Desert	Ephedra nevadensis	Shrub	360	550	190	NA	0.152	0.239	0.004	0.031
Pataki 2000	USA	Field	36.82	-115.92	15.5125	0.0483	1.3936	Desert	Ephedra nevadensis	Shrub	360	550	190	NA	0.166	0.256	0.005	0.035
Pataki 2000	USA	Field	36.82	-115.92	15.5125	0.0483	1.3936	Desert	Ephedra nevadensis	Shrub	360	550	190	NA	0.159	0.247	0.009	0.026
Pataki 2000	USA	Field	36.82	-115.92	15.5125	0.0483	1.3936	Desert	Ephedra nevadensis	Shrub	360	550	190	NA	0.151	0.23	0.009	0.037
Pataki 2000	USA	Field	36.82	-115.92	15.5125	0.0483	1.3936	Desert	Ephedra nevadensis	Shrub	360	550	190	NA	0.165	0.243	0.006	0.042
Pataki 2000	USA	Field	36.82	-115.92	15.5125	0.0483	1.3936	Desert	Ephedra nevadensis	Shrub	360	550	190	NA	0.163	0.238	0.011	0.043
Pataki 2000	USA	Field	36.82	-115.92	15.5125	0.0483	1.3936	Desert	Ephedra nevadensis	Shrub	360	550	190	NA	0.129	0.184	0.006	0.034
Pataki 2000	USA	Field	36.82	-115.92	15.5125	0.0483	1.3936	Desert	Ephedra nevadensis	Shrub	360	550	190	NA	0.136	0.195	0.007	0.039
Pataki 2000	USA	Field	36.82	-115.92	15.5125	0.0483	1.3936	Desert	Ephedra nevadensis	Shrub	360	550	190	NA	0.13	0.181	0.012	0.036
Pataki 2000	USA	Field	36.82	-115.92	15.5125	0.0483	1.3936	Desert	Ephedra nevadensis	Shrub	360	550	190	NA	0.137	0.186	0.01	0.035
Pataki 2000	USA	Field	36.82	-115.92	15.5125	0.0483	1.3936	Desert	Ephedra nevadensis	Shrub	360	550	190	NA	0.124	0.167	0.007	0.033
Pataki 2000	USA	Field	36.82	-115.92	15.5125	0.0483	1.3936	Desert	Ephedra nevadensis	Shrub	360	550	190	NA	0.134	0.16	0.022	0.031
Pataki 2000	USA	Field	36.82	-115.92	15.5125	0.0483	1.3936	Desert	Ephedra nevadensis	Shrub	360	550	190	NA	0.134	0.16	0.013	0.036
Pataki 2000	USA	Field	36.82	-115.92	15.5125	0.0483	1.3936	Desert	Ephedra nevadensis	Shrub	360	550	190	NA	0.134	0.157	0.013	0.038
Pataki 2000	USA	Field	36.82	-115.92	15.5125	0.0483	1.3936	Desert	Ephedra nevadensis	Shrub	360	550	190	NA	0.126	0.141	0.014	0.039
Pataki 2000	USA	Field	36.82	-115.92	15.5125	0.0483	1.3936	Desert	Ephedra nevadensis	Shrub	360	550	190	NA	0.133	0.143	0.016	0.037
Pataki 2000	USA	Field	36.82	-115.92	15.5125	0.0483	1.3936	Desert	Ephedra nevadensis	Shrub	360	550	190	NA	0.116	0.134	0.015	0.04
Pataki 2000	USA	Field	36.82	-115.92	15.5125	0.0483	1.3936	Desert	Ephedra nevadensis	Shrub	360	550	190	NA	0.122	0.132	0.018	0.036
Pataki 2000	USA	Field	36.82	-115.92	15.5125	0.0483	1.3936	Desert	Ephedra nevadensis	Shrub	360	550	190	NA	0.116	0.132	0.006	0.029
Pataki 2000	USA	Field	36.82	-115.92	15.5125	0.0483	1.3936	Desert	Ephedra nevadensis	Shrub	360	550	190	NA	0.115	0.132	0.017	0.038
Pataki 2000	USA	Field	36.82	-115.92	15.5125	0.0483	1.3936	Desert	Ephedra nevadensis	Shrub	360	550	190	NA	0.096	0.102	0.014	0.028
Pataki 2000	USA	Field	36.82	-115.92	15.5125	0.0483	1.3936	Desert	Ephedra nevadensis	Shrub	360	550	190	NA	0.109	0.122	0.018	0.031
Pataki 2000	USA	Field	36.82	-115.92	15.5125	0.0483	1.3936	Desert	Ephedra nevadensis	Shrub	360	550	190	NA	0.105	0.111	0.014	0.03
Pataki 2000	USA	Field	36.82	-115.92	15.5125	0.0483	1.3936	Desert	Ephedra nevadensis	Shrub	360	550	190	NA	0.077	0.097	0.02	0.026
Pataki 2000	USA	Field	36.82	-115.92	15.5125	0.0483	1.3936	Desert	Ephedra nevadensis	Shrub	360	550	190	NA	0.065	0.091	0.018	0.024
Pataki 2000	USA	Field	36.82	-115.92	15.5125	0.0483	1.3936	Desert	Ephedra nevadensis	Shrub	360	550	190	NA	0.059	0.09	0.023	0.023
Pataki 2000	USA	Field	36.82	-115.92	15.5125	0.0483	1.3936	Desert	Ephedra nevadensis	Shrub	360	550	190	NA	0.049	0.07	0.017	0.015
Pataki 2000	USA	Field	36.82	-115.92	15.5125	0.0483	1.3936	Desert	Ephedra nevadensis	Shrub	360	550	190	NA	0.087	0.116	0.024	0.014
Pataki 2000	USA	Field	36.82	-115.92	15.5125	0.0483	1.3936	Desert	Ephedra nevadensis	Shrub	360	550	190	NA	0.062	0.081	0.029	0.008
Paudel 2018	Israel	Indoor	NA	NA	NA	NA	NA		Citrus limon	EB	400	650	250	NA	0.059	0.047	0.015	0.012
Paudel 2018	Israel	Indoor	NA	NA	NA	NA	NA		Citrus limon	EB	400	850	450	NA	0.059	0.066	0.015	0.012
Paudel 2018	Israel	Indoor	NA	NA	NA	NA	NA		Citrus limon	EB	400	650	250	NA	0.082	0.048	0.013	0.006
Paudel 2018	Israel	Indoor	NA	NA	NA	NA	NA		Citrus limon	EB	400	850	450	NA	0.082	0.045	0.013	0.009
Pearson 1995	UK	Indoor	NA	NA	NA	NA	NA		Rumex obtusifolius	Nonlegume forb	350	600	250	NA	0.201	0.147	0.01	0.009
Pérez-Soba 1995	Netherlands	Indoor	NA	NA	NA	NA	NA		Pinus sylvestris	Conifer	350	700	350	0.2	0.074	0.066	0.008	0.008
Pérez-Soba 1995	Netherlands	Indoor	NA	NA	NA	NA	NA		Pinus sylvestris	Conifer	350	700	350	1.9	0.074	0.066	0.004	0.008
Picon 1997	France	Indoor	NA	NA	NA	NA	NA		Quercus robur	DB	350	700	350	NA	0.162	0.11	0.011	0.008
Picon 1997	France	Indoor	NA	NA	NA	NA	NA		Quercus robur	DB	350	700	350	NA	0.151	0.13	0.016	0.014
Picon 1997	France	Indoor	NA	NA	NA	NA	NA		Quercus robur	DB	350	700	350	NA	0.184	0.115	0.017	0.01
Picon 1997	France	Indoor	NA	NA	NA	NA	NA		Quercus robur	DB	350	700	350	NA	0.208	0.164	0.02	0.014
Picon 1997	France	Indoor	NA	NA	NA	NA	NA		Quercus robur	DB	350	700	350	NA	0.213	0.156	0.019	0.017
Picon 1997	France	Indoor	NA	NA	NA	NA	NA		Quercus robur	DB	350	700	350	NA	0.259	0.176	0.026	0.029
Picon 1996	France	Indoor	NA	NA	NA	NA	NA		Pinus pinastei	Conifer	350	700	350	NA	0.136	0.106	0.009	0.015
Picon 1996	France	Indoor	NA	NA	NA	NA	NA		Quercus petraea	DB	350	700	350	NA	0.11	0.064	0.009	0.01
Phillips 2011	Australia	Indoor	NA	NA	NA	NA	NA		Eucalyptus saligna	EB	400	640	240	4	0.37	0.34	0.14	0.03
Phillips 2011	Australia	Indoor	NA	NA	NA	NA	NA		Eucalyptus sideroxylon	EB	400	640	240	4	0.43	0.48	0.07	0.05
Polle 2001	Italy	Indoor	NA	NA	NA	NA	NA		Quercus ilex	DB	330	700	370	8	0.098	0.086	0.019	0.01
Polley 1997 TP	USA	Indoor	NA	NA	NA	NA	NA		Acacia smallii	Shrub	385	690	305	NA	0.3149	0.1837	0.028	0.015
Polley 1997 TP	USA	Indoor	NA	NA	NA	NA	NA		Acacia smallii	Shrub	385	980	595	NA	0.3149	0.1753	0.028	0.02
Poole 2000	UK	Indoor	NA	NA	NA	NA	NA		Alnus glutinosa	DB	360	720	360	NA	0.417	0.321	0.057	0.019
Quentin 2015	Australia	Indoor	NA	NA	NA	NA	NA		Eucalyptus globulus	EB	390	630	240	4	0.567	0.708	0.06	0.15
Quentin 2015	Australia	Indoor	NA	NA	NA	NA	NA		Eucalyptus globulus	EB	390	630	240	7	0.094	0.103	0.018	0.043
Reekie 1989 Oecol	Mexico	Indoor	NA	NA	NA	NA	NA		Cecropia obtusifolia	EB	350	525	175	3.7	0.962	0.582	0.121	0.15
Reekie 1989 Oecol	Mexico	Indoor	NA	NA	NA	NA	NA		Cecropia obtusifolia	EB	350	700	350	3.7	0.962	0.112	0.121	0.216
Reekie 1989 Oecol	Mexico	Indoor	NA	NA	NA	NA	NA		Myriocarpa Iongipes	EB	350	525	175	3.7	0.504	0.281	0.169	0.145
Reekie 1989 Oecol	Mexico	Indoor	NA	NA	NA	NA	NA		Myriocarpa Iongipes	EB	350	700	350	3.7	0.504	0.264	0.169	0.215
Reekie 1989 Oecol	Mexico	Indoor	NA	NA	NA	NA	NA		Piper auritum	EB	350	525	175	3.7	0.742	0.536	0.171	0.147
Reekie 1989 Oecol	Mexico	Indoor	NA	NA	NA	NA	NA		Piper auritum	EB	350	700	350	3.7	0.742	0.584	0.171	0.21
Reekie 1989 Oecol	Mexico	Indoor	NA	NA	NA	NA	NA		Senna multijuga	EB	350	525	175	3.7	0.684	0.773	0.175	0.148
Reekie 1989 Oecol	Mexico	Indoor	NA	NA	NA	NA	NA		Senna multijuga	EB	350	700	350	3.7	0.684	0.417	0.175	0.213
Reekie 1989 Oecol	Mexico	Indoor	NA	NA	NA	NA	NA		Trichospermum mexicanum	EB	350	525	175	3.7	1.033	0.79	0.086	0.147
Reekie 1989 Oecol	Mexico	Indoor	NA	NA	NA	NA	NA		Trichospermum mexicanum	EB	350	700	350	3.7	1.033	0.759	0.086	0.213
Rey 1998	UK	Field	NA	NA	NA	NA	NA	Temperate forest	Betula pendula	EB	350	700	350	48	0.29	0.19	0.09	0.06
Rey 1998	UK	Field	NA	NA	NA	NA	NA	Temperate forest	Betula pendula	EB	350	700	350	49	0.27	0.32	0.04	0.1
Rey 1998	UK	Field	NA	NA	NA	NA	NA	Temperate forest	Betula pendula	EB	350	700	350	50	0.22	0.17	0.02	0.03
Rey 1998	UK	Field	NA	NA	NA	NA	NA	Temperate forest	Betula pendula	EB	350	700	350	51	0.18	0.1	0.01	0.01
Richet 2012	France	Indoor	NA	NA	NA	NA	NA		Populus tremula x alba	DB	380	800	420	1.2	0.073	0.044	0.01	0.001
Roberntz 1998	Sweden	Field	64.12	19.45	1.85	1.0468	0.205683	Boreal forest	Picea abies	Conifer	370	710	340	12	0.136	0.135	0.026	0.019
Roberntz 1998	Sweden	Field	64.12	19.45	1.85	1.0468	0.205683	Boreal forest	Picea abies	Conifer	370	710	340	12	0.162	0.15	0.021	0.042
Robredo 2007	Canada	Indoor	NA	NA	NA	NA	NA		Hordeum vulgare	C3 grass	350	700	350	NA	0.342	0.214	0.046	0.032
Robredo 2007	Canada	Indoor	NA	NA	NA	NA	NA		Hordeum vulgare	C3 grass	350	700	350	NA	0.31	0.19	0.036	0.022
Robredo 2007	Canada	Indoor	NA	NA	NA	NA	NA		Hordeum vulgare	C3 grass	350	700	350	NA	0.233	0.179	0.036	0.023
Rodrigues 2016	Brazil	Indoor	NA	NA	NA	NA	NA		Coffea canephora	EB	380	700	320	10	0.038	0.036	0.002	0.004
Rodrigues 2016	Brazil	Indoor	NA	NA	NA	NA	NA		Coffea arabica	Shrub	380	700	320	10	0.033	0.026	0.004	0.003
Rodrigues 2016	Brazil	Indoor	NA	NA	NA	NA	NA		Coffea arabica	Shrub	380	700	320	10	0.04	0.039	0.006	0.004
Rogers 2004 PCE	USA	Field	40.03	-88.23	11.1125	0.8345	0.433797	Cropland	Glycine max	Legume forb	372	552	180	NA	0.403	0.259	0.051	0.042
Rogers 2004 PCE	USA	Field	40.03	-88.23	11.1125	0.8345	0.433797	Cropland	Glycine max	Legume forb	372	552	180	NA	0.375	0.343	0.037	0.023
Rogers 2004 PCE	USA	Field	40.03	-88.23	11.1125	0.8345	0.433797	Cropland	Glycine max	Legume forb	372	552	180	NA	0.94	0.685	0.116	0.111
Rogers 2004 PCE	USA	Field	40.03	-88.23	11.1125	0.8345	0.433797	Cropland	Glycine max	Legume forb	372	552	180	NA	1.421	1.357	0.255	0.259
Rogers 2004 PCE	USA	Field	40.03	-88.23	11.1125	0.8345	0.433797	Cropland	Glycine max	Legume forb	372	552	180	NA	1.491	1.093	0.204	0.199
Rogers 2004 PCE	USA	Field	40.03	-88.23	11.1125	0.8345	0.433797	Cropland	Glycine max	Legume forb	372	552	180	NA	0.287	0.185	0.046	0.042
Rogers 2004 PCE	USA	Field	40.03	-88.23	11.1125	0.8345	0.433797	Cropland	Glycine max	Legume forb	372	552	180	NA	0.366	0.315	0.042	0.037
Rosa 2019	Brazil	Field	-19.91	44.44	NA	NA	NA		Acrocomia aculeata	Nonlegume forb	400	700	300	NA	0.186	0.175	0.025	0.04
Rosa 2019	Brazil	Field	-19.91	44.44	NA	NA	NA		Acrocomia aculeata	Nonlegume forb	400	700	300	NA	0.224	0.172	0.025	0.027
Rosa 2019	Brazil	Field	-19.91	44.44	NA	NA	NA		Acrocomia aculeata	Nonlegume forb	400	700	300	NA	0.151	0.217	0.018	0.027
Rosa 2019	Brazil	Field	-19.91	44.44	NA	NA	NA		Acrocomia aculeata	Nonlegume forb	400	700	300	NA	0.089	0.088	0.012	0.016
Rosa 2019	Brazil	Field	-19.91	44.44	NA	NA	NA		Acrocomia aculeata	Nonlegume forb	400	700	300	NA	0.106	0.109	0.034	0.036
Roumet 2000	France	Indoor	NA	NA	NA	NA	NA		Bromus madritensis	C3 grass	350	700	350	6	0.092	0.061	0.024	0.012
Roumet 2000	France	Indoor	NA	NA	NA	NA	NA		Bromus erectus	C3 grass	350	700	350	6	0.098	0.05	0.015	0.006
Roumet 2000	France	Indoor	NA	NA	NA	NA	NA		Medicago minima	Legume forb	350	700	350	6	0.165	0.095	0.037	0.009
Roumet 2000	France	Indoor	NA	NA	NA	NA	NA		Medicago glomerata	Legume forb	350	700	350	6	0.139	0.091	0.023	0.025
Ruhil 2015	India	Field	28.54	77.17	24.9583	0.3541	1.61487	Cropland	Brassica juncea	Legume forb	385	585	200	NA	0.301	0.221	0.01	0.009
Ruhil 2015	India	Field	28.54	77.17	24.9583	0.3541	1.61487	Cropland	Brassica juncea	Legume forb	385	585	200	NA	0.286	0.219	0.006	0.007
Ruhil 2015	India	Field	28.54	77.17	24.9583	0.3541	1.61487	Cropland	Brassica juncea	Legume forb	385	585	200	NA	0.272	0.212	0.015	0.013
Ruiz 2015	USA	Field	40.04	-88.23	11.0958	0.8348	0.436714	Cropland	Zea mays	C4 grass	390	585	195	1.4	0.302	0.168	0.019	0.018
Ruiz 2015	USA	Field	40.04	-88.23	11.0958	0.8348	0.436714	Cropland	Zea mays	C4 grass	390	585	195	1.9	0.268	0.154	0.014	0.006
Ruiz 2015	USA	Field	40.04	-88.23	11.0958	0.8348	0.436714	Cropland	Zea mays	C4 grass	390	585	195	2.3	0.19	0.147	0.017	0.016
Ruiz 2015	USA	Field	40.04	-88.23	11.0958	0.8348	0.436714	Cropland	Zea mays	C4 grass	390	585	195	3.3	0.24	0.182	0.005	0.013
Ruiz 2015	USA	Field	40.04	-88.23	11.0958	0.8348	0.436714	Cropland	Zea mays	C4 grass	390	585	195	3.8	0.108	0.096	0.006	0.007
Ruiz 2013	USA	Field	40.04	-88.23	11.0958	0.8348	0.436714	Cropland	Glycine max	C3 grass	385	585	200	2.1	0.367	0.224	0.027	0.016
Ruiz 2013	USA	Field	40.04	-88.23	11.0958	0.8348	0.436714	Cropland	Glycine max	C3 grass	385	585	200	2.6	0.757	0.473	0.024	0.025
Ruiz 2013	USA	Field	40.04	-88.23	11.0958	0.8348	0.436714	Cropland	Glycine max	C3 grass	385	585	200	3	0.865	0.563	0.026	0.023
Ruiz 2013	USA	Field	40.04	-88.23	11.0958	0.8348	0.436714	Cropland	Glycine max	C3 grass	385	585	200	3.5	0.544	0.359	0.031	0.031
Ruiz 2013	USA	Field	40.04	-88.23	11.0958	0.8348	0.436714	Cropland	Glycine max	C3 grass	385	585	200	3.9	0.619	0.417	0.022	0.03
Ruiz 2013	USA	Field	40.04	-88.23	11.0958	0.8348	0.436714	Cropland	Glycine max	C3 grass	385	585	200	4.4	0.577	0.367	0.03	0.032
Ruiz 2013	USA	Field	40.04	-88.23	11.0958	0.8348	0.436714	Cropland	Glycine max	C3 grass	385	585	200	4.7	0.055	0.066	0.014	0.011
Ruiz 2013	USA	Field	40.04	-88.23	11.0958	0.8348	0.436714	Cropland	Glycine max	C3 grass	390	590	200	26.2	0.623	0.463	0.03	0.017
Ruiz 2013	USA	Field	40.04	-88.23	11.0958	0.8348	0.436714	Cropland	Glycine max	C3 grass	390	590	200	26.7	0.774	0.66	0.035	0.036
Ruiz 2013	USA	Field	40.04	-88.23	11.0958	0.8348	0.436714	Cropland	Glycine max	C3 grass	390	590	200	27.1	0.441	0.273	0.038	0.028
Ruiz 2013	USA	Field	40.04	-88.23	11.0958	0.8348	0.436714	Cropland	Glycine max	C3 grass	390	590	200	27.6	0.265	0.186	0.015	0.012
Ruiz 2013	USA	Field	40.04	-88.23	11.0958	0.8348	0.436714	Cropland	Glycine max	C3 grass	390	590	200	28.1	0.311	0.189	0.028	0.017
Ruiz 2013	USA	Field	40.04	-88.23	11.0958	0.8348	0.436714	Cropland	Glycine max	C3 grass	390	590	200	28.4	0.166	0.165	0.017	0.021
Sage 2020	USA	Field	NA	NA	NA	NA	NA	Temperate grassland	Pascopyrum smithii	C3 grass	375	600	225	36.6	0.318	0.194	0.057	0.029
Sage 2020	USA	Field	NA	NA	NA	NA	NA	Temperate grassland	Pascopyrum smithii	C3 grass	375	600	225	37.8	0.363	0.108	0.073	0.029
Sage 2020	USA	Field	NA	NA	NA	NA	NA	Temperate grassland	Pascopyrum smithii	C3 grass	375	600	225	40.3	0.092	0.078	0.029	0.018
Sage 2020	USA	Field	NA	NA	NA	NA	NA	Temperate grassland	Sphaeralcea coccinea	Nonlegume forb	375	600	225	36.6	0.602	0.229	0.026	0.094
Sage 2020	USA	Field	NA	NA	NA	NA	NA	Temperate grassland	Sphaeralcea coccinea	Nonlegume forb	375	600	225	38.6	0.172	0.082	0.014	0.024
Sage 2020	USA	Field	NA	NA	NA	NA	NA	Temperate grassland	Sphaeralcea coccinea	Nonlegume forb	375	600	225	40.3	0.055	0.048	0.009	0.006
Sage 2020	USA	Field	NA	NA	NA	NA	NA	Temperate grassland	Pascopyrum smithii	C3 grass	375	600	225	36.8	0.503	0.404	0.106	0.144
Sage 2020	USA	Field	NA	NA	NA	NA	NA	Temperate grassland	Pascopyrum smithii	C3 grass	375	600	225	37.5	0.229	0.165	0.024	0.024
Sage 2020	USA	Field	NA	NA	NA	NA	NA	Temperate grassland	Pascopyrum smithii	C3 grass	375	600	225	38.5	0.25	0.046	0.024	0.012
Sage 2020	USA	Field	NA	NA	NA	NA	NA	Temperate grassland	Pascopyrum smithii	C3 grass	375	600	225	39.4	0.087	0.043	0.012	0.013
Sage 2020	USA	Field	NA	NA	NA	NA	NA	Temperate grassland	Sphaeralcea coccinea	Nonlegume forb	375	600	225	36.8	0.129	0.404	0.043	0.296
Sage 2020	USA	Field	NA	NA	NA	NA	NA	Temperate grassland	Sphaeralcea coccinea	Nonlegume forb	375	600	225	37.5	0.28	0.285	0.089	0.082
Sage 2020	USA	Field	NA	NA	NA	NA	NA	Temperate grassland	Sphaeralcea coccinea	Nonlegume forb	375	600	225	38.5	0.229	0.223	0.099	0.103
Sage 2020	USA	Field	NA	NA	NA	NA	NA	Temperate grassland	Sphaeralcea coccinea	Nonlegume forb	375	600	225	39.4	0.175	0.088	0.059	0.027
Sage 2020	USA	Field	NA	NA	NA	NA	NA	Temperate grassland	Artemisia frigida	Shrub	375	600	225	36.8	0.268	0.231	0.042	0.048
Sage 2020	USA	Field	NA	NA	NA	NA	NA	Temperate grassland	Artemisia frigida	Shrub	375	600	225	37.5	0.193	0.249	0.081	0.023
Sage 2020	USA	Field	NA	NA	NA	NA	NA	Temperate grassland	Artemisia frigida	Shrub	375	600	225	38.5	0.243	0.217	0.039	0.063
Sage 2020	USA	Field	NA	NA	NA	NA	NA	Temperate grassland	Artemisia frigida	Shrub	375	600	225	39.4	0.045	0.017	0.009	0.004
Sage 2020	USA	Field	NA	NA	NA	NA	NA	Temperate grassland	Hesperostipa comata	C3 grass	375	600	225	36.8	0.379	0.192	0.081	0.033
Sage 2020	USA	Field	NA	NA	NA	NA	NA	Temperate grassland	Hesperostipa comata	C3 grass	375	600	225	38.5	0.188	0.07	0.01	0.009
Sage 2020	USA	Field	NA	NA	NA	NA	NA	Temperate grassland	Hesperostipa comata	C3 grass	375	600	225	39.4	0.117	0.054	0.045	0.006
Salazar-Parra 2015	Spain	Indoor	NA	NA	NA	NA	NA		Vitis vinifera	Liana	400	700	300	NA	0.116	0.077	0.026	0.025
Salazar-Parra 2015	Spain	Indoor	NA	NA	NA	NA	NA		Vitis vinifera	Liana	400	700	300	NA	0.081	0.093	0.026	0.028
Schmid 2016	Germany	Indoor	NA	NA	NA	NA	NA		Hordeum vulgare	C3 grass	380	550	170	4	0.25	0.28	0.058	0.058
Schmid 2016	Germany	Indoor	NA	NA	NA	NA	NA		Hordeum vulgare	C3 grass	380	550	170	4	0.22	0.18	0.064	0.064
Sebastiani 2002	Italy	Field	NA	NA	NA	NA	NA	Temperate forest	Olea europaea	EB	360	560	200	5	0.22	0.16	0.007	0.009
Sebastiani 2002	Italy	Field	NA	NA	NA	NA	NA	Temperate forest	Olea europaea	EB	360	560	200	5	0.237	0.163	0.008	0.006
Semedo 2020	Portugal	Indoor	NA	NA	NA	NA	NA		Coffea canephora	Shrub	380	700	320	NA	0.04	0.036	0.007	0.004
Semedo 2020	Portugal	Indoor	NA	NA	NA	NA	NA		Coffea arabica	Shrub	380	700	320	NA	0.049	0.035	0.005	0.005
Shao 2014	China	Indoor	NA	NA	NA	NA	NA		Oryza sativa	C3 grass	402	602	200	1.6	0.592	0.509	0.023	0.023
Shao 2014	China	Indoor	NA	NA	NA	NA	NA		Oryza sativa	C3 grass	402	602	200	2.3	0.148	0.171	0.015	0.019
Shimono 2010 PCE	Japan	Field	39.63	140.95	9.77917	1.4862	0.302559	Cropland	Oryza sativa	C3 grass	370	570	200	NA	0.535	0.343	0.025	0.086
Shimono 2010 PCE	Japan	Field	39.63	140.95	9.77917	1.4862	0.302559	Cropland	Oryza sativa	C3 grass	370	570	200	NA	0.546	0.519	0.059	0.047
Shimono 2010 PCE	Japan	Field	39.63	140.95	9.77917	1.4862	0.302559	Cropland	Oryza sativa	C3 grass	370	570	200	NA	0.616	0.571	0.031	0.05
Shimono 2010 PCE	Japan	Field	39.63	140.95	9.77917	1.4862	0.302559	Cropland	Oryza sativa	C3 grass	370	570	200	NA	0.633	0.466	0.042	0.039
Shimono 2010 PCE	Japan	Field	39.63	140.95	9.77917	1.4862	0.302559	Cropland	Oryza sativa	C3 grass	370	570	200	NA	0.293	0.243	0.078	0.034
Shimono 2010 PCE	Japan	Field	39.63	140.95	9.77917	1.4862	0.302559	Cropland	Oryza sativa	C3 grass	370	570	200	NA	0.259	0.176	0.045	0.034
Shimono 2010 PCE	Japan	Field	39.63	140.95	9.77917	1.4862	0.302559	Cropland	Oryza sativa	C3 grass	370	570	200	NA	0.12	0.089	0.028	0.056
Shimono 2010 PCE	Japan	Field	39.63	140.95	9.77917	1.4862	0.302559	Cropland	Oryza sativa	C3 grass	370	570	200	NA	0.376	0.343	0.028	0.047
Shimono 2010 PCE	Japan	Field	39.63	140.95	9.77917	1.4862	0.302559	Cropland	Oryza sativa	C3 grass	370	570	200	NA	0.351	0.265	0.047	0.053
Shimono 2010 PCE	Japan	Field	39.63	140.95	9.77917	1.4862	0.302559	Cropland	Oryza sativa	C3 grass	370	570	200	NA	0.396	0.321	0.092	0.05
Shimono 2010 PCE	Japan	Field	39.63	140.95	9.77917	1.4862	0.302559	Cropland	Oryza sativa	C3 grass	370	570	200	NA	0.296	0.265	0.025	0.039
Shimono 2010 PCE	Japan	Field	39.63	140.95	9.77917	1.4862	0.302559	Cropland	Oryza sativa	C3 grass	370	570	200	NA	0.265	0.206	0.028	0.028
Shimono 2010 PCE	Japan	Field	39.63	140.95	9.77917	1.4862	0.302559	Cropland	Oryza sativa	C3 grass	370	570	200	NA	0.159	0.137	0.05	0.031
Sicher 2013	USA	Indoor	NA	NA	NA	NA	NA		Glycine max	C3 grass	400	700	300	NA	0.403	0.19	0.022	0.034
Sigurdsson 2002	Iceland	Field	63.85	-20.22	4.45833	2.2405	0.158741	Boreal forest	Populus trichocarpa	DB	350	700	350	48	0.33	0.37	0.03	0.03
Sigurdsson 2002	Sweden	Field	64.12	19.45	1.85	1.0468	0.205683	Boreal forest	Picea abies	Conifer	350	700	350	48	0.13	0.13	0.01	0.01
Sigurdsson 2002	Denmark	Field	55.98	12.27	7.99583	0.7913	0.226367	Boreal forest	Fagus sylvatica	DB	350	700	350	48	0.21	0.19	0.04	0.02
Sigurdsson 2002	Norway	Field	58.92	8.33	4.775	1.6212	0.259614	Boreal forest	Pinus sylvestris	Conifer	350	700	350	48	0.13	0.11	0.03	0.03
Singsaas 2000 NPh	USA	Field	35.97	-79.09	14.85	0.8334	0.588381	Subtropical forest	Liquidambar styraciflua	DB	360	560	200	NA	0.033	0.038	0.007	0.003
Singsaas 2000 NPh	USA	Field	35.97	-79.09	14.85	0.8334	0.588381	Subtropical forest	Cercis canadensis	DB	360	560	200	NA	0.07	0.058	0.027	0.013
Singsaas 2000 NPh	USA	Field	35.97	-79.09	14.85	0.8334	0.588381	Subtropical forest	Acer rubrum	DB	360	560	200	NA	0.023	0.039	0.007	0.017
Smith 2012	USA	Indoor	NA	NA	NA	NA	NA		Eucalyptus sideroxylon	EB	400	650	250	7	0.222	0.118	0.026	0.013
Tezara 2002	UK	Indoor	NA	NA	NA	NA	NA		Helianthus annuus	Nonlegume forb	350	700	350	NA	0.775	0.446	0.116	0.101
Thruppoyil 2020	United Arab Emirates	Indoor	NA	NA	NA	NA	NA		Tabernaemontana divaricata	Shrub	435	700	265	NA	0.148	0.222	0.025	0.025
Thruppoyil 2020	United Arab Emirates	Indoor	NA	NA	NA	NA	NA		Tabernaemontana divaricata	Shrub	435	1000	565	NA	0.148	0.296	0.025	0.025
Thruppoyil 2020	United Arab Emirates	Indoor	NA	NA	NA	NA	NA		Tabernaemontana divaricata	Shrub	435	700	265	NA	0.3	0.291	0.033	0.033
Thruppoyil 2020	United Arab Emirates	Indoor	NA	NA	NA	NA	NA		Tabernaemontana divaricata	Shrub	435	1000	565	NA	0.3	0.346	0.033	0.033
Thruppoyil 2020	United Arab Emirates	Indoor	NA	NA	NA	NA	NA		Tabernaemontana divaricata	Shrub	435	700	265	NA	0.373	0.541	0.046	0.046
Thruppoyil 2020	United Arab Emirates	Indoor	NA	NA	NA	NA	NA		Tabernaemontana divaricata	Shrub	435	1000	565	NA	0.373	0.438	0.046	0.046
Tissue 1997	USA	Indoor	NA	NA	NA	NA	NA		Pinus taeda	Conifer	350	650	300	4	0.054	0.043	0.01	0.006
Tissue 1997	USA	Indoor	NA	NA	NA	NA	NA		Pinus taeda	Conifer	350	650	300	5	0.138	0.102	0.003	0.005
Tissue 1997	USA	Indoor	NA	NA	NA	NA	NA		Pinus taeda	Conifer	350	650	300	12	0.102	0.111	0.005	0.007
Tissue 1997	USA	Indoor	NA	NA	NA	NA	NA		Pinus taeda	Conifer	350	650	300	13	0.081	0.061	0.01	0.007
Tissue 1997	USA	Indoor	NA	NA	NA	NA	NA		Pinus taeda	Conifer	350	650	300	14	0.044	0.055	0.006	0.002
Tissue 1997	USA	Indoor	NA	NA	NA	NA	NA		Pinus taeda	Conifer	350	650	300	15	0.111	0.097	0.004	0.005
Tissue 1997	USA	Indoor	NA	NA	NA	NA	NA		Pinus taeda	Conifer	350	650	300	16	0.125	0.078	0.01	0.029
Tissue 1997	USA	Indoor	NA	NA	NA	NA	NA		Pinus taeda	Conifer	350	650	300	18	0.045	0.03	0.005	0.01
Tissue 1997	USA	Indoor	NA	NA	NA	NA	NA		Pinus taeda	Conifer	350	650	300	21	0.028	0.023	0.005	0.009
Tissue 1997	USA	Indoor	NA	NA	NA	NA	NA		Pinus taeda	Conifer	350	650	300	22	0.039	0.034	0.004	0.008
Tissue 1997	USA	Indoor	NA	NA	NA	NA	NA		Pinus taeda	Conifer	350	650	300	23	0.091	0.082	0.011	0.013
Tissue 1997	USA	Indoor	NA	NA	NA	NA	NA		Pinus taeda	Conifer	350	650	300	24	0.104	0.075	0.004	0.007
Tissue 1997	USA	Indoor	NA	NA	NA	NA	NA		Pinus taeda	Conifer	350	650	300	25	0.074	0.066	0.005	0.008
Tissue 1997	USA	Indoor	NA	NA	NA	NA	NA		Pinus taeda	Conifer	350	650	300	26	0.052	0.045	0.006	0.005
Tissue 1997	USA	Indoor	NA	NA	NA	NA	NA		Pinus taeda	Conifer	350	650	300	27	0.095	0.074	0.01	0.009
Tissue 1997	USA	Indoor	NA	NA	NA	NA	NA		Pinus taeda	Conifer	350	650	300	28	0.103	0.063	0.008	0.005
Tissue 1997	USA	Indoor	NA	NA	NA	NA	NA		Pinus taeda	Conifer	350	650	300	29	0.057	0.027	0.006	0.004
Tissue 1997	USA	Indoor	NA	NA	NA	NA	NA		Pinus taeda	Conifer	350	650	300	30	0.027	0.015	0.006	0.004
Tissue 1997	USA	Indoor	NA	NA	NA	NA	NA		Pinus taeda	Conifer	350	650	300	32	0.025	0.02	0.005	0.01
Tissue 1997	USA	Indoor	NA	NA	NA	NA	NA		Pinus taeda	Conifer	350	650	300	35	0.081	0.05	0.015	0.006
Tissue 1997	USA	Indoor	NA	NA	NA	NA	NA		Pinus taeda	Conifer	350	650	300	36	0.057	0.042	0.007	0.006
Tissue 1997	USA	Indoor	NA	NA	NA	NA	NA		Pinus taeda	Conifer	350	650	300	37	0.114	0.078	0.016	0.012
Tissue 1997	USA	Indoor	NA	NA	NA	NA	NA		Pinus taeda	Conifer	350	650	300	38	0.144	0.083	0.018	0.026
Tissue 1997	USA	Indoor	NA	NA	NA	NA	NA		Pinus taeda	Conifer	350	650	300	39	0.107	0.076	0.009	0.008
Tissue 1997	USA	Indoor	NA	NA	NA	NA	NA		Pinus taeda	Conifer	350	650	300	40	0.086	0.054	0.014	0.005
Tjoelker 1998 TP	USA	Indoor	NA	NA	NA	NA	NA		Populus tremuloides	DB	370	580	210	NA	0.314	0.243	0.036	0.03
Tjoelker 1998 TP	USA	Indoor	NA	NA	NA	NA	NA		Betula papyrifera	DB	370	580	210	NA	0.482	0.461	0.046	0.055
Tjoelker 1998 TP	USA	Indoor	NA	NA	NA	NA	NA		Larix laricina	Conifer	370	580	210	NA	0.185	0.143	0.03	0.029
Tjoelker 1998 TP	USA	Indoor	NA	NA	NA	NA	NA		Picea mariana	Conifer	370	580	210	NA	0.167	0.143	0.03	0.031
Tjoelker 1998 TP	USA	Indoor	NA	NA	NA	NA	NA		Pinus banksiana	Conifer	370	580	210	NA	0.125	0.103	0.015	0.011
Tognetti 1998	Italy	Field	43.28	11.58	13.8125	0.5946	0.565569	Temperate forest	Quercus pubescens	DB	350	700	350	NA	0.106	0.069	0.008	0.006
Tognetti 1998	Italy	Field	43.28	11.58	13.8125	0.5946	0.565569	Temperate forest	Quercus ilex	EB	350	700	350	NA	0.128	0.11	0.012	0.012
Tognetti 1999a	American	Field	29.72	-82.2	20.3542	0.8017	0.673033	Subtropical forest	Quercus virginiana	EB	370	520	150	1.7	0.313	0.225	0.042	0.014
Tognetti 1999a	American	Field	29.72	-82.2	20.3542	0.8017	0.673033	Subtropical forest	Quercus virginiana	EB	370	520	150	3.1	0.391	0.249	0.044	0.023
Tognetti 1999a	American	Field	29.72	-82.2	20.3542	0.8017	0.673033	Subtropical forest	Quercus virginiana	EB	370	520	150	4.4	0.313	0.214	0.021	0.023
Tognetti 1999a	American	Field	29.72	-82.2	20.3542	0.8017	0.673033	Subtropical forest	Quercus virginiana	EB	370	520	150	5.5	0.246	0.236	0.013	0.034
Tognetti 1999b	American	Field	29.72	-82.2	20.3542	0.8017	0.673033	Subtropical forest	Quercus ilex	EB	370	520	150	6	0.37	0.31	0.02	0.02
Tognetti 1999c	Italy	Field	NA	NA	NA	NA	NA	Temperate forest	Populus x euramericana	DB	360	560	200	3	0.65	0.68	0.05	0.08
Tognetti 1999c	Italy	Field	NA	NA	NA	NA	NA	Temperate forest	Populus x euramericana	DB	360	560	200	3	0.5	0.5	0.04	0.04
Tognetti 1999c	Italy	Field	NA	NA	NA	NA	NA	Temperate forest	Populus x euramericana	DB	360	560	200	3	0.63	0.63	0.06	0.05
Tognetti 1999c	Italy	Field	NA	NA	NA	NA	NA	Temperate forest	Populus x euramericana	DB	360	560	200	3	0.31	0.17	0.08	0.01
Tognetti 1999c	Italy	Field	NA	NA	NA	NA	NA	Temperate forest	Populus x euramericana	DB	360	560	200	3	0.35	0.15	0.06	0.02
Tognetti 1999c	Italy	Field	NA	NA	NA	NA	NA	Temperate forest	Populus deltoides	DB	360	560	200	3	0.63	0.47	0.02	0.01
Tognetti 1999c	Italy	Field	NA	NA	NA	NA	NA	Temperate forest	Populus deltoides	DB	360	560	200	3	0.45	0.38	0.02	0.05
Tognetti 1999c	Italy	Field	NA	NA	NA	NA	NA	Temperate forest	Populus deltoides	DB	360	560	200	3	0.55	0.48	0.02	0.04
Tognetti 1999c	Italy	Field	NA	NA	NA	NA	NA	Temperate forest	Populus deltoides	DB	360	560	200	3	0.21	0.17	0.01	0.05
Tognetti 1999c	Italy	Field	NA	NA	NA	NA	NA	Temperate forest	Populus deltoides	DB	360	560	200	3	0.25	0.13	0.05	0.03
Tognetti 2001	Italy	Field	NA	NA	NA	NA	NA	Temperate forest	Olea europaea	EB	360	560	200	7	0.215	0.163	0.012	0.009
Tognetti 2001	Italy	Field	NA	NA	NA	NA	NA	Temperate forest	Olea europaea	EB	360	560	200	7	0.234	0.149	0.01	0.006
Tom-Dery 2019	Germany	Indoor	NA	NA	NA	NA	NA		Vitellaria paradoxa	EB	400	950	550	3.7	0.15	0.091	0.021	0.012
Tricker 2005	Italy	Field	42.37	11.8	14.8542	0.3247	0.535455	Mediterranean woodland	Populus × euramericana	DB	370	550	180	36	0.268	0.141	0.033	0.042
Tschaplinski 1995	USA	Indoor	NA	NA	NA	NA	NA		Acer saccharum	DB			300	NA	0.08	0.056	0.016	0.009
Tschaplinski 1995	USA	Indoor	NA	NA	NA	NA	NA		Platanus occidentalis	DB			300	NA	0.447	0.269	0.018	0.042
Tschaplinski 1995	USA	Indoor	NA	NA	NA	NA	NA		Liquidambar styraciflua	DB			300	NA	0.475	0.289	0.068	0.044
Uddling 2010	America	Field	45.6	-89.5	4.60417	0.8676	0.277233	Temperate forest	Populus tremuloides	DB	363	545	182	73	0.174	0.207	0.02	0.008
Uddling 2010	America	Field	45.6	-89.5	4.60417	0.8676	0.277233	Temperate forest	Betula papyrifera	DB	363	545	182	73	0.126	0.16	0.012	0.003
Uddling 2010	America	Field	45.6	-89.5	4.60417	0.8676	0.277233	Temperate forest	Populus tremuloides	DB	362	547	185	85.2	0.123	0.129	0.006	0.022
Uddling 2010	America	Field	45.6	-89.5	4.60417	0.8676	0.277233	Temperate forest	Betula papyrifera	DB	362	547	185	85.2	0.101	0.109	0.01	0.014
Uddling 2009	America	Field	45.6	-89.5	4.60417	0.8676	0.277233	Temperate forest	Populus tremuloides	DB	375	531	156	85.2	0.191	0.227	0.054	0.023
Uddling 2009	America	Field	45.6	-89.5	4.60417	0.8676	0.277233	Temperate forest	Betula papyrifera	DB	375	531	156	85.2	0.099	0.155	0.016	0.018
Uddling 2012	Sweden	Field	64.12	19.45	1.85	1.0468	0.205683	Boreal forest	Picea abies	Conifer	370	720	350	24	0.103	0.119	0.016	0.009
Ultra 2012	Korea	Indoor	NA	NA	NA	NA	NA		Pinus densiflora	Conifer	400	800	400	4.7	0.047	0.06	0.01	0.004
Urban 2001	France	Indoor	NA	NA	NA	NA	NA		Rosa hybrida	Shrub	355	700	345	1	0.273	0.263	0.018	0.02
Urban 2001	France	Indoor	NA	NA	NA	NA	NA		Rosa hybrida	Shrub	355	700	345	2	0.23	0.216	0.028	0.029
Urban 2001	France	Indoor	NA	NA	NA	NA	NA		Rosa hybrida	Shrub	355	700	345	3	0.256	0.24	0.015	0.021
Urban 2001	France	Indoor	NA	NA	NA	NA	NA		Rosa hybrida	Shrub	355	700	345	4	0.22	0.219	0.017	0.017
Urban 2001	France	Indoor	NA	NA	NA	NA	NA		Rosa hybrida	Shrub	355	700	345	1	0.279	0.268	0.02	0.019
Urban 2001	France	Indoor	NA	NA	NA	NA	NA		Rosa hybrida	Shrub	355	700	345	2	0.248	0.243	0.024	0.026
Urban 2001	France	Indoor	NA	NA	NA	NA	NA		Rosa hybrida	Shrub	355	700	345	3	0.221	0.234	0.016	0.016
Urban 2001	France	Indoor	NA	NA	NA	NA	NA		Rosa hybrida	Shrub	355	700	345	4	0.22	0.224	0.021	0.02
Urban 2014	Czech	Field	49.5	18.53	5.27917	1.3831	0.208048	Temperate forest	Fagus sylvatica	DB	385	700	315	36	0.238	0.124	0.05	0.05
Urban 2019	Czech	Field	49.5	18.53	5.27917	1.3831	0.208048	Temperate forest	Fagus sylvatica	DB	400	700	300	12	0.056	0.043	0.009	0.004
Urban 2019	Czech	Field	49.5	18.53	5.27917	1.3831	0.208048	Temperate forest	Fagus sylvatica	DB	400	700	300	12	0.063	0.048	0.014	0.003
Urban 2019	Czech	Field	49.5	18.53	5.27917	1.3831	0.208048	Temperate forest	Fagus sylvatica	DB	400	700	300	12	0.058	0.037	0.003	0.007
Volin 1996	American	Indoor	NA	NA	NA	NA	NA		Agropyron smithii	C3 grass	360	674	314	1.9	0.504	0.381	0.022	0.011
Volin 1996	American	Indoor	NA	NA	NA	NA	NA		Boutetoua curlipendula	C4 grass	360	674	314	1.9	0.21	0.172	0.011	0.01
Volin 1996	American	Indoor	NA	NA	NA	NA	NA		Foptdus tremuloides	DB	360	674	314	1.9	0.232	0.182	0.029	0.011
Volin 1998	America	Indoor	NA	NA	NA	NA	NA		Agropyron smithii	C3 grass	366	672	306	1.4	0.691	0.359	0.054	0.026
Volin 1998	America	Indoor	NA	NA	NA	NA	NA		Koeleria cristata	C3 grass	366	672	306	1.4	0.951	0.619	0.043	0.012
Volin 1998	America	Indoor	NA	NA	NA	NA	NA		Bouteloua curtipendula	C4 grass	366	672	306	1.4	0.174	0.147	0.013	0.002
Volin 1998	America	Indoor	NA	NA	NA	NA	NA		Schizachyrium scoparium	C4 grass	366	672	306	1.4	0.187	0.142	0.021	0.002
Volin 1998	America	Indoor	NA	NA	NA	NA	NA		Populus tremuloides	DB	366	672	306	1.4	0.217	0.077	0.02	0.004
Volin 1998	America	Indoor	NA	NA	NA	NA	NA		Quercus rubra	DB	366	672	306	1.4	0.053	0.056	0.002	0.02
Volin 1998	America	Indoor	NA	NA	NA	NA	NA		Agropyron smithii	C3 grass	366	672	306	2.8	0.449	0.263	0.009	0.008
Volin 1998	America	Indoor	NA	NA	NA	NA	NA		Koeleria cristata	C3 grass	366	672	306	2.8	0.806	0.443	0.255	0.141
Volin 1998	America	Indoor	NA	NA	NA	NA	NA		Bouteloua curtipendula	C4 grass	366	672	306	2.8	0.163	0.127	0.004	0.005
Volin 1998	America	Indoor	NA	NA	NA	NA	NA		Schizachyrium scoparium	C4 grass	366	672	306	2.8	0.141	0.103	0.002	0.01
Volin 1998	America	Indoor	NA	NA	NA	NA	NA		Populus tremuloides	DB	366	672	306	2.8	0.225	0.075	0.024	0.01
Volin 1998	America	Indoor	NA	NA	NA	NA	NA		Quercus rubra	DB	366	672	306	2.8	0.058	0.04	0.005	0.002
Vu 2009	USA	Indoor	NA	NA	NA	NA	NA		Saccharum officinarum	C4 grass	360	720	360	4	0.155	0.1	0.012	0.009
Vu 2009	USA	Indoor	NA	NA	NA	NA	NA		Saccharum officinarum	C4 grass	360	720	360	4	0.148	0.096	0.016	0.011
Vu 2002	USA	Indoor	NA	NA	NA	NA	NA		Citrus paradisi × Poncirus trifoliata	EB	360	720	360	29	0.121	0.076	0.007	0.005
Vu 2005	USA	Indoor	NA	NA	NA	NA	NA		Arachis hypogaea	C3 grass	360	720	360	2.5	0.522	0.366	0.027	0.032
Wall 2000 PR	USA	Field	33.07	-111.97	21.3958	0.0752	1.86483	Cropland	Triticum aestivum	C3 grass	370	550	180	NA	0.756	0.333	0.024	0.027
Wall 2000 PR	USA	Field	33.07	-111.97	21.3958	0.0752	1.86483	Cropland	Triticum aestivum	C3 grass	370	550	180	NA	0.279	0.151	0.02	0.024
Wall 2000 PR	USA	Field	33.07	-111.97	21.3958	0.0752	1.86483	Cropland	Triticum aestivum	C3 grass	370	550	180	NA	0.503	0.198	0.054	0.02
Wall 2000 PR	USA	Field	33.07	-111.97	21.3958	0.0752	1.86483	Cropland	Triticum aestivum	C3 grass	370	550	180	NA	0.472	0.259	0.149	0.027
Wall 2000 PR	USA	Field	33.07	-111.97	21.3958	0.0752	1.86483	Cropland	Triticum aestivum	C3 grass	370	550	180	NA	0.256	0.154	0.112	0.051
Wall 2000 PR	USA	Field	33.07	-111.97	21.3958	0.0752	1.86483	Cropland	Triticum aestivum	C3 grass	370	550	180	NA	0.472	0.245	0.057	0.034
Wall 2000 PR	USA	Field	33.07	-111.97	21.3958	0.0752	1.86483	Cropland	Triticum aestivum	C3 grass	370	550	180	NA	0.195	0.11	0.017	0.027
Wall 2000 PR	USA	Field	33.07	-111.97	21.3958	0.0752	1.86483	Cropland	Triticum aestivum	C3 grass	370	550	180	NA	0.462	0.171	0.088	0.031
Wall 2000 PR	USA	Field	33.07	-111.97	21.3958	0.0752	1.86483	Cropland	Triticum aestivum	C3 grass	370	550	180	NA	0.157	0.107	0.027	0.024
Wall 2001 NPh	USA	Field	33.07	-111.97	21.3958	0.0752	1.86483	Cropland	Sorghum bicolor	C4 grass	370	570	200	NA	0.59	0.37	0.05	0.05
Wall 2006	USA	Field	33.07	-111.97	21.3958	0.0752	1.86483	Cropland	Triticum aestivum	C3 grass	370	550	180	NA	0.541	0.279	0.063	0.027
Wall 2006	USA	Field	33.07	-111.97	21.3958	0.0752	1.86483	Cropland	Triticum aestivum	C3 grass	370	550	180	NA	0.473	0.368	0.054	0.058
Wall 2006	USA	Field	33.07	-111.97	21.3958	0.0752	1.86483	Cropland	Triticum aestivum	C3 grass	370	550	180	NA	0.48	0.32	0.102	0.087
Wall 2006	USA	Field	33.07	-111.97	21.3958	0.0752	1.86483	Cropland	Triticum aestivum	C3 grass	370	550	180	NA	0.592	0.388	0.042	0.049
Wall 2006	USA	Field	33.07	-111.97	21.3958	0.0752	1.86483	Cropland	Triticum aestivum	C3 grass	370	550	180	NA	0.582	0.448	0.073	0.084
Wall 2006	USA	Field	33.07	-111.97	21.3958	0.0752	1.86483	Cropland	Triticum aestivum	C3 grass	370	550	180	NA	0.763	0.452	0.04	0.149
Wall 2006	USA	Field	33.07	-111.97	21.3958	0.0752	1.86483	Cropland	Triticum aestivum	C3 grass	370	550	180	NA	0.513	0.367	0.068	0.08
Wall 2006	USA	Field	33.07	-111.97	21.3958	0.0752	1.86483	Cropland	Triticum aestivum	C3 grass	370	550	180	NA	0.347	0.123	0.1	0.037
Wall 2006	USA	Field	33.07	-111.97	21.3958	0.0752	1.86483	Cropland	Triticum aestivum	C3 grass	370	550	180	NA	0.257	0.177	0.076	0.061
Wall 2006	USA	Field	33.07	-111.97	21.3958	0.0752	1.86483	Cropland	Triticum aestivum	C3 grass	370	550	180	NA	0.26	0.208	0.061	0.012
Wall 2006	USA	Field	33.07	-111.97	21.3958	0.0752	1.86483	Cropland	Triticum aestivum	C3 grass	370	550	180	NA	0.338	0.187	0.012	0.027
Wall 2006	USA	Field	33.07	-111.97	21.3958	0.0752	1.86483	Cropland	Triticum aestivum	C3 grass	370	550	180	NA	0.458	0.292	0.071	0.081
Wall 2011	USA	Field	33.07	-111.97	21.3958	0.0752	1.86483	Cropland	Hordeum vulgare	C3 grass	370	550	180	NA	0.32	0.18	0.09	0.07
Walter 2005	USA	Indoor	NA	NA	NA	NA	NA		Populus deltoides	DB	400	1200	800	48	0.032	0.033	0.002	0.003
Wand 1996	South Africa	Indoor	NA	NA	NA	NA	NA		Acacia karroo	EB	360	650	290	7	0.291	0.168	0.042	0.033
Wand 1996	South Africa	Indoor	NA	NA	NA	NA	NA		Themeda triandra	C4 grass	360	650	290	7	0.101	0.047	0.019	0.007
Wang 1997	Finland	Field	62.78	30.97	2.17083	1.0141	0.227442	Boreal forest	Pinus sylvestris	Conifer	350	700	350	48.7	0.154	0.134	0.012	0.007
Wang 2000	USA	Field	45.57	-84.67	6.22083	0.8235	0.327292	Temperate forest	Populus tremuloides	DB	357	707	350	24	0.29	0.18	0.062	0.027
Wang 2001 NPh	USA	Field	45.57	-84.67	6.22083	0.8235	0.327292	Temperate forest	Populus tremuloides	DB	357	707	350	4	0.46	0.43	0.02	0.02
Wang 2001 NPh	USA	Field	45.57	-84.67	6.22083	0.8235	0.327292	Temperate forest	Populus tremuloides	DB	357	707	350	4	0.39	0.34	0.03	0.04
Wang J 2005	China	Indoor	NA	NA	NA	NA	NA		Anthurium andraeanum	Nonlegume forb	360	1000	640	1	0.081	0.057	0.005	0.009
Wang J 2005	China	Indoor	NA	NA	NA	NA	NA		Anthurium andraeanum	Nonlegume forb	360	1000	640	2	0.064	0.054	0.006	0.003
Wang J 2005	China	Indoor	NA	NA	NA	NA	NA		Anthurium andraeanum	Nonlegume forb	360	1000	640	3	0.066	0.048	0.004	0.007
Wang 2012	China	Field	NA	NA	NA	NA	NA	Temperate forest	Populus euramericana	DB	360	800	440	1.3	0.64	0.26	0.07	0.1
Wang 2012	China	Field	NA	NA	NA	NA	NA	Temperate forest	Salix jiangsuensis	DB	360	800	440	1.3	0.42	0.14	0.11	0.03
Wang 2012	China	Field	NA	NA	NA	NA	NA	Temperate forest	Salix jiangsuensis	DB	360	800	440	1.3	0.51	0.26	0.09	0.07
Wang H 2012	China	Field	40.13	116.14	12.0417	0.3568	0.70276	Temperate grassland	Stipa breviflora	C3 grass	400	450	50	1	0.085	0.074	0.008	0.008
Wang H 2012	China	Field	40.13	116.14	12.0417	0.3568	0.70276	Temperate grassland	Stipa breviflora	C3 grass	400	550	150	1	0.085	0.057	0.008	0.008
Wang H 2012	China	Field	40.13	116.14	12.0417	0.3568	0.70276	Temperate grassland	Stipa breviflora	C3 grass	400	450	50	3	0.124	0.135	0.008	0.008
Wang H 2012	China	Field	40.13	116.14	12.0417	0.3568	0.70276	Temperate grassland	Stipa breviflora	C3 grass	400	550	150	3	0.124	0.101	0.008	0.008
Wang 2015	China	Indoor	NA	NA	NA	NA	NA		Glycine max	Legume forb	500	1000	500	0.2	0.087	0.076	0.02	0.03
Wang N 2016	China	Indoor	NA	NA	NA	NA	NA		Pinus koraiensis	Conifer	350	700	350	3	0.054	0.048	0.005	0.005
Wang 2015	China	Indoor	NA	NA	NA	NA	NA		Zea mays	C4 grass	500	1000	500	0.2	0.073	0.072	0.01	0.01
Wang C 2015	China	Field	40.13	116.14	12.0417	0.3568	0.70276	Cropland	Glycine max	Legume forb	393	550	157	1.2	0.94	0.54	0.08	0.1
Wang C 2015	China	Field	40.13	116.14	12.0417	0.3568	0.70276	Cropland	Glycine max	Legume forb	393	550	157	1.8	0.83	0.65	0.07	0.12
Wang C 2015	China	Field	40.13	116.14	12.0417	0.3568	0.70276	Cropland	Glycine max	Legume forb	393	550	157	2.4	0.52	0.47	0.04	0.04
Wang 2019	China	Field	41.77	123.43	8.47083	0.5748	0.539271	Temperate forest	Quercus mongolica	DB	350	700	350	0.5	0.197	0.141	0.019	0.016
Wang 2019	China	Field	41.77	123.43	8.47083	0.5748	0.539271	Temperate forest	Quercus mongolica	DB	350	700	350	1	0.221	0.176	0.026	0.016
Wang 2019	China	Field	41.77	123.43	8.47083	0.5748	0.539271	Temperate forest	Quercus mongolica	DB	350	700	350	1.5	0.261	0.246	0.014	0.016
Wang 2019	China	Field	41.77	123.43	8.47083	0.5748	0.539271	Temperate forest	Quercus mongolica	DB	350	700	350	2	0.197	0.181	0.015	0.014
Wang 2019	China	Field	41.77	123.43	8.47083	0.5748	0.539271	Temperate forest	Quercus mongolica	DB	350	700	350	2.5	0.187	0.184	0.028	0.016
Wang 2019	China	Field	41.77	123.43	8.47083	0.5748	0.539271	Temperate forest	Quercus mongolica	DB	350	700	350	3	0.176	0.161	0.019	0.012
Wang 2019	China	Field	41.77	123.43	8.47083	0.5748	0.539271	Temperate forest	Quercus mongolica	DB	350	700	350	3.5	0.188	0.175	0.016	0.014
Wang 2019	China	Field	41.77	123.43	8.47083	0.5748	0.539271	Temperate forest	Quercus mongolica	DB	350	700	350	0.5	0.358	0.31	0.022	0.045
Wang 2019	China	Field	41.77	123.43	8.47083	0.5748	0.539271	Temperate forest	Quercus mongolica	DB	350	700	350	1	0.492	0.445	0.03	0.041
Wang 2019	China	Field	41.77	123.43	8.47083	0.5748	0.539271	Temperate forest	Quercus mongolica	DB	350	700	350	1.5	0.395	0.321	0.016	0.021
Wang 2019	China	Field	41.77	123.43	8.47083	0.5748	0.539271	Temperate forest	Quercus mongolica	DB	350	700	350	2	0.398	0.318	0.027	0.022
Wang 2019	China	Field	41.77	123.43	8.47083	0.5748	0.539271	Temperate forest	Quercus mongolica	DB	350	700	350	2.5	0.402	0.374	0.034	0.021
Wang 2019	China	Field	41.77	123.43	8.47083	0.5748	0.539271	Temperate forest	Quercus mongolica	DB	350	700	350	3	0.475	0.456	0.015	0.015
Wang 2019	China	Field	41.77	123.43	8.47083	0.5748	0.539271	Temperate forest	Quercus mongolica	DB	350	700	350	3.5	0.156	0.113	0.016	0.018
Wang B 2020	China	Field	30.35	112.15	16.825	0.9132	0.558187	Cropland	Oryza sativa	C3 grass			60	37.5	0.608	0.6	0.029	0.023
Wang B 2020	China	Field	30.35	112.15	16.825	0.9132	0.558187	Cropland	Oryza sativa	C3 grass			60	38	0.747	0.713	0.04	0.031
Wang B 2020	China	Field	30.35	112.15	16.825	0.9132	0.558187	Cropland	Oryza sativa	C3 grass			60	38.5	0.691	0.63	0.037	0.025
Wang B 2020	China	Field	30.35	112.15	16.825	0.9132	0.558187	Cropland	Oryza sativa	C3 grass			60	39	0.492	0.458	0.046	0.023
Wang B 2020	China	Field	30.35	112.15	16.825	0.9132	0.558187	Cropland	Oryza sativa	C3 grass			60	39.4	0.419	0.393	0.023	0.006
Wang B 2020	China	Field	30.35	112.15	16.825	0.9132	0.558187	Cropland	Oryza sativa	C3 grass			60	37.5	0.898	0.859	0.031	0.041
Wang B 2020	China	Field	30.35	112.15	16.825	0.9132	0.558187	Cropland	Oryza sativa	C3 grass			60	37.9	0.829	0.802	0.05	0.021
Wang B 2020	China	Field	30.35	112.15	16.825	0.9132	0.558187	Cropland	Oryza sativa	C3 grass			60	38.4	0.762	0.742	0.038	0.05
Wang B 2020	China	Field	30.35	112.15	16.825	0.9132	0.558187	Cropland	Oryza sativa	C3 grass			60	39	0.564	0.539	0.036	0.014
Wang B 2020	China	Field	30.35	112.15	16.825	0.9132	0.558187	Cropland	Oryza sativa	C3 grass			60	39.5	0.291	0.276	0.021	0.013
Watanabe 2008	Japan	Indoor	NA	NA	NA	NA	NA		Quercus mongolica	DB	360	720	360	3.7	0.1	0.04	0.02	0.01
Watanabe 2008	Japan	Indoor	NA	NA	NA	NA	NA		Alnus hirsuta	DB	360	720	360	3.1	0.71	0.53	0.07	0.09
Watanabe 2010	Japan	Field	43.1	141.33	8.5375	1.2212	0.389939	Temperate forest	Quercus mongolica	DB	370	500	130	36	0.11	0.1	0.03	0.01
Watanabe 2010	Japan	Field	43.1	141.33	8.5375	1.2212	0.389939	Temperate forest	Kalopanax septemlobus	DB	370	500	130	36	0.42	0.27	0.08	0.04
Watanabe 2010	Japan	Field	43.1	141.33	8.5375	1.2212	0.389939	Temperate forest	Betula maximowicziana	DB	370	500	130	36	0.24	0.27	0.04	0.08
Watanabe 2010	Japan	Field	43.1	141.33	8.5375	1.2212	0.389939	Temperate forest	Acer mono	DB	370	500	130	36	0.08	0.21	0.02	0.14
Watanabe 2014	Japan	Field	43.1	141.33	8.5375	1.2212	0.389939	Temperate forest	Quercus mongolica	DB	380	500	120	NA	0.1	0.16	0.01	0.02
Watanabe 2014	Japan	Field	43.1	141.33	8.5375	1.2212	0.389939	Temperate forest	Quercus mongolica	DB	380	500	120	NA	0.13	0.2	0.01	0.05
Watanabe 2016	Japan	Field	43.1	141.33	8.5375	1.2212	0.389939	Temperate forest	Fagus crenata	DB	380	500	120	72	0.139	0.123	0.032	0.015
Watanabe 2016	Japan	Field	43.1	141.33	8.5375	1.2212	0.389939	Temperate forest	Fagus crenata	DB	380	500	120	84	0.105	0.099	0.024	0.016
Watanabe 2016	Japan	Field	43.1	141.33	8.5375	1.2212	0.389939	Temperate forest	Fagus crenata	DB	380	500	120	96	0.198	0.098	0.029	0.011
Watanabe 2016	Japan	Field	43.1	141.33	8.5375	1.2212	0.389939	Temperate forest	Fagus crenata	DB	380	500	120	108	0.326	0.296	0.042	0.023
Watanabe 2016	Japan	Field	43.1	141.33	8.5375	1.2212	0.389939	Temperate forest	Fagus crenata	DB	380	500	120	120	0.289	0.246	0.021	0.024
Watanabe 2016 Trees	Japan	Field	43.1	141.33	8.5375	1.2212	0.389939	Temperate forest	Larix kaempferi	Conifer	380	500	120	60	0.08	0.07	0.02	0.02
Watanabe 2016 Trees	Japan	Field	43.1	141.33	8.5375	1.2212	0.389939	Temperate forest	Kalopanax septemlobus	DB	380	500	120	60	0.34	0.26	0.1	0.06
Watanabe 2016 Trees	Japan	Field	43.1	141.33	8.5375	1.2212	0.389939	Temperate forest	Betula platyphylla	DB	380	500	120	60	0.12	0.16	0.04	0.02
Wechsung 2000	American	Field	33.05	-112	21.1833	0.0754	1.81977	Cropland	Triticum aestivum	C3 grass	370	550	180	0.8	0.321	0.213	0.05	0.08
Wei 2018	Denmark	Indoor	NA	NA	NA	NA	NA		Solanum lycopersicum	Nonlegume forb	400	800	400	NA	0.399	0.303	0.023	0.022
Wertin 2010	USA	Indoor	NA	NA	NA	NA	NA		Pinus taeda	Conifer	380	700	320	NA	0.269	0.276	0.021	0.013
Wertin 2010	USA	Indoor	NA	NA	NA	NA	NA		Pinus taeda	Conifer	380	700	320	NA	0.211	0.131	0.014	0.014
Wertin 2010	USA	Indoor	NA	NA	NA	NA	NA		Pinus taeda	Conifer	380	700	320	NA	0.278	0.21	0.004	0.011
Wertin 2010	USA	Indoor	NA	NA	NA	NA	NA		Pinus taeda	Conifer	380	700	320	NA	0.207	0.198	0.039	0.032
Wertin 2010	USA	Indoor	NA	NA	NA	NA	NA		Pinus taeda	Conifer	380	700	320	NA	0.158	0.09	0.022	0.012
Wertin 2010	USA	Indoor	NA	NA	NA	NA	NA		Pinus taeda	Conifer	380	700	320	NA	0.176	0.136	0.022	0.012
Will 1997	Belgium	Field	NA	NA	NA	NA	NA	Temperate forest	Populus trichocarpa × deltoides	DB			360	24	0.215	0.201	0.014	0.005
Will 1997	Belgium	Field	NA	NA	NA	NA	NA	Temperate forest	Populus deltoides × nigra	DB			360	27	0.234	0.206	0.009	0.007
Will 1997	Belgium	Field	NA	NA	NA	NA	NA	Temperate forest	Populus trichocarpa × deltoides	DB			360	24	0.249	0.229	0.027	0.009
Will 1997	Belgium	Field	NA	NA	NA	NA	NA	Temperate forest	Populus deltoides × nigra	DB			360	27	0.237	0.213	0.005	0.01
Wolfe 2006	USA	Indoor	NA	NA	NA	NA	NA		Phytolacca americana	Nonlegume forb	370	740	370	0.9	0.102	0.181	0.029	0.027
Wolfe 2006	USA	Indoor	NA	NA	NA	NA	NA		Phytolacca americana	Nonlegume forb	370	740	370	1.5	0.327	0.255	0.047	0.042
Wolfe 2006	USA	Indoor	NA	NA	NA	NA	NA		Phytolacca americana	Nonlegume forb	370	740	370	3	0.079	0.146	0.08	0.062
Wullschleger 1992	USA	Field	35.9167	-83.6333	NA	NA	NA	Subtropical forest	Liriodendron tulipifera	DB			150	5.6	0.31	0.37	0.05	0.09
Wullschleger 1992	USA	Field	35.9167	-83.6333	NA	NA	NA	Subtropical forest	Liriodendron tulipifera	DB			300	5.6	0.31	0.36	0.05	0.06
Wullschleger 1992	USA	Field	35.9167	-83.6333	NA	NA	NA	Subtropical forest	Quercus-Carya	DB			150	5.6	0.29	0.29	0.08	0.1
Wullschleger 1992	USA	Field	35.9167	-83.6333	NA	NA	NA	Subtropical forest	Quercus-Carya	DB			300	5.6	0.29	0.24	0.08	0.03
Wullschleger 2002	USA	Field	35.9	-84.33	14.2792	0.9511	0.511161	Subtropical forest	Liquidambar styraciflua	EB	360	560	200	NA	0.571	0.43	0.036	0.033
Wullschleger 2002	USA	Field	35.9	-84.33	14.2792	0.9511	0.511161	Subtropical forest	Liquidambar styraciflua	EB	360	560	200	NA	0.498	0.3	0.096	0.055
Xu S. 2012	China	Field	41.78	123.44	8.5625	0.5767	0.545932	Temperate forest	Pinus tabulaeformis	Conifer	400	608	208	1	0.034	0.019	0.005	0.002
Xu S. 2012	China	Field	41.78	123.44	8.5625	0.5767	0.545932	Temperate forest	Pinus tabulaeformis	Conifer	400	608	208	3	0.158	0.136	0.003	0.006
Xu 2016	USA	Indoor	NA	NA	NA	NA	NA		Glycine max	Legume forb	400	800	400	0.1	0.523	0.203	0.017	0.016
Xu 2016	USA	Indoor	NA	NA	NA	NA	NA		Glycine max	Legume forb	400	800	400	0.3	0.489	0.189	0.018	0.018
Xu 2016	USA	Indoor	NA	NA	NA	NA	NA		Glycine max	Legume forb	400	800	400	0.5	0.327	0.184	0.022	0.023
Xu 2016	USA	Indoor	NA	NA	NA	NA	NA		Glycine max	Legume forb	400	800	400	0.7	0.398	0.138	0.039	0.013
Xu 2016	USA	Indoor	NA	NA	NA	NA	NA		Glycine max	Legume forb	400	800	400	0.9	0.372	0.143	0.016	0.013
Xu 2016	USA	Indoor	NA	NA	NA	NA	NA		Glycine max	Legume forb	400	800	400	1.1	0.262	0.105	0.011	0.012
Xu 2016	USA	Indoor	NA	NA	NA	NA	NA		Glycine max	Legume forb	400	800	400	1.3	0.187	0.115	0.013	0.013
Yan 2010	China	Field	41.77	123.43	8.47083	0.5748	0.539271	Temperate forest	Quercus mongolica	DB	350	700	350	1.5	0.394	0.322	0.02	0.022
Yan 2010	China	Field	41.77	123.43	8.47083	0.5748	0.539271	Temperate forest	Quercus mongolica	DB	350	700	350	3.5	0.154	0.117	0.012	0.008
Yang 2017	China	Indoor	NA	NA	NA	NA	NA		Anthurium andraeanum	Nonlegume forb	290	700	410	0.5	0.163	0.156	0.024	0.025
Yang 2017	China	Indoor	NA	NA	NA	NA	NA		Anthurium andraeanum	Nonlegume forb	290	700	410	1	0.161	0.128	0.015	0.007
Yang 2017	China	Indoor	NA	NA	NA	NA	NA		Anthurium andraeanum	Nonlegume forb	290	700	410	1.5	0.161	0.109	0.014	0.01
Yang 2017	China	Indoor	NA	NA	NA	NA	NA		Anthurium andraeanum	Nonlegume forb	290	700	410	2	0.162	0.102	0.014	0.008
Yu 2010	China	Field	NA	NA	NA	NA	NA	Cropland	Triticum aestivum	C3 grass	400	760	360	NA	0.317	0.246	0.142	0.078
Zhang SR 2005	Canada	Indoor	NA	NA	NA	NA	NA		Betula papyrifera	DB	360	720	360	2.5	0.208	0.198	0.05	0.044
Zhang SR 2005	Canada	Indoor	NA	NA	NA	NA	NA		Pinus banksiana	Conifer	360	720	360	2.5	0.48	0.472	0.132	0.148
Zhang SR 2005	Canada	Indoor	NA	NA	NA	NA	NA		Betula papyrifera	DB	360	720	360	4	0.236	0.3	0.042	0.036
Zhang SR 2005	Canada	Indoor	NA	NA	NA	NA	NA		Pinus banksiana	Conifer	360	720	360	4	0.526	0.448	0.036	0.142
Zhang 2005	China	Indoor	NA	NA	NA	NA	NA		Glycine max	Legume forb	350	700	350	0.3	0.55	0.48	0.2	0.17
Zhang Y 2008	China	Indoor	NA	NA	NA	NA	NA		Betula albosinensis	DB	350	700	350	4	0.959	0.684	0.016	0.03
Zhang Y 2008	China	Indoor	NA	NA	NA	NA	NA		Betula albosinensis	DB	350	700	350	4	0.787	0.572	0.042	0.01
Zhang 2013	China	Indoor	NA	NA	NA	NA	NA		Triticum aestivum	C3 grass	400	760	360	NA	0.26	0.23	0.01	0.03
Zhang 2013	China	Indoor	NA	NA	NA	NA	NA		Triticum aestivum	C3 grass	400	760	360	NA	0.26	0.21	0.01	0.03
Zhang 2015		Indoor	NA	NA	NA	NA	NA		Triticum aestivum	C3 grass	400	760	360	NA	0.4	0.3	0.1	0.001
Zhang Y 2015	China	Indoor	NA	NA	NA	NA	NA		Pinus koraiensis	Conifer	350	700	350	2	0.046	0.032	0.005	0.008
Zhang Q 2016	China	Field	37.42	112.58	10.3708	0.3093	0.665419	Cropland	Glycine max	Legume forb	400	600	200	1.2	0.227	0.144	0.014	0.007
Zhang Q 2016	China	Field	37.42	112.58	10.3708	0.3093	0.665419	Cropland	Glycine max	Legume forb	400	600	200	2.5	0.148	0.15	0.01	0.004
Zhang 2019	China	Indoor	NA	NA	NA	NA	NA		Platycladus orientalis	Conifer	400	600	200	NA	0.075	0.071	0.009	0.011
Zhang 2019	China	Indoor	NA	NA	NA	NA	NA		Platycladus orientalis	Conifer	400	800	400	NA	0.075	0.069	0.009	0.007
Zhou 2013	China	Field	42.4	128.08	3.24167	0.7396	0.296163	Temperate forest	Pinus sylvestriformis	Conifer	370	500	130	96	0.137	0.196	0.02	0.03
Zhou 2013	China	Field	42.4	128.08	3.24167	0.7396	0.296163	Temperate forest	Pinus sylvestriformis	Conifer	370	500	130	96	0.225	0.21	0.036	0.032
Zhou 2013	China	Field	42.4	128.08	3.24167	0.7396	0.296163	Temperate forest	Pinus sylvestriformis	Conifer	370	500	130	108	0.169	0.118	0.023	0.02
Zhou 2013	China	Field	42.4	128.08	3.24167	0.7396	0.296163	Temperate forest	Pinus sylvestriformis	Conifer	370	500	130	108	0.169	0.166	0.024	0.025
Zhou 2013	China	Field	42.4	128.08	3.24167	0.7396	0.296163	Temperate forest	Pinus koraiensis	Conifer	370	500	130	96	0.292	0.112	0.128	0.015
Zhou 2013	China	Field	42.4	128.08	3.24167	0.7396	0.296163	Temperate forest	Pinus koraiensis	Conifer	370	500	130	96	0.124	0.147	0.02	0.018
Zhou 2013	China	Field	42.4	128.08	3.24167	0.7396	0.296163	Temperate forest	Pinus koraiensis	Conifer	370	500	130	108	0.135	0.124	0.017	0.015
Zhou 2013	China	Field	42.4	128.08	3.24167	0.7396	0.296163	Temperate forest	Pinus koraiensis	Conifer	370	500	130	108	0.132	0.119	0.027	0.027
Zhou 2016	China	Field	32.58	119.7	15.2	0.7554	0.468514	Cropland	Oryza sativa	C3 grass	380	580	200	2	0.49	0.55	0.02	0.07
Zhou 2016	China	Field	32.58	119.7	15.2	0.7554	0.468514	Cropland	Oryza sativa	C3 grass	380	580	200	2.5	0.42	0.35	0.02	0.03
Zhou 2016	China	Field	32.58	119.7	15.2	0.7554	0.468514	Cropland	Oryza sativa	C3 grass	380	580	200	3.1	0.26	0.24	0.012	0.01
Zhou 2016	China	Field	32.58	119.7	15.2	0.7554	0.468514	Cropland	Oryza sativa	C3 grass	380	580	200	3.6	0.22	0.21	0.01	0.02
Zhou 2016	China	Field	32.58	119.7	15.2	0.7554	0.468514	Cropland	Oryza sativa	C3 grass	380	580	200	3.9	0.17	0.18	0.01	0.01

## Sheet: eT
Article	Location	In/Out	Latitude	Longitude	MAT	AI	VPD	Biome	Species	Plant.functional.type	ambient.temperature.degree	elevated.temperature.degree	delta.temperature.degree	Duration.month	gs.ck	gs.et	se.ck	se.et
Abdelhakim 2021	Denmark	Indoor			NA	NA	NA		Triticum aestivum	C3 grass	23	36	13		0.594	0.605	0.029	0.096
Abdelhakim 2021	Denmark	Indoor			NA	NA	NA		Triticum aestivum	C3 grass	23	36	13		0.388	0.463	0.043	0.088
Abdelhakim 2021	Denmark	Indoor			NA	NA	NA		Triticum aestivum	C3 grass	23	36	13		0.525	0.729	0.072	0.045
Abdelhakim 2021	Denmark	Indoor			NA	NA	NA		Triticum aestivum	C3 grass	23	36	13		0.627	0.698	0.005	0.043
Albert 2011	Denmark	Field	55.88	11.96	8.26667	0.8106	0.195494		Calluna vulgaris	Shrub	25	26	1.4	7	0.23	0.28	0.014	0.01
Albert 2011	Denmark	Field	55.88	11.96	8.26667	0.8106	0.195494		Calluna vulgaris	Shrub	25	26	1.4	8	0.1	0.08	0.01	0.01
Albert 2011	Denmark	Field	55.88	11.96	8.26667	0.8106	0.195494		Calluna vulgaris	Shrub	25	26	1.4	9	0.05	0.06	0.005	0.005
Albert 2011	Denmark	Field	55.88	11.96	8.26667	0.8106	0.195494		Calluna vulgaris	Shrub	25	26	1.4	10	0.27	0.24	0.02	0.015
Albert 2011	Denmark	Field	55.88	11.96	8.26667	0.8106	0.195494		Calluna vulgaris	Shrub	25	26	1.4	11	0.17	0.15	0.01	0.03
Albert 2011	Denmark	Field	55.88	11.96	8.26667	0.8106	0.195494		Calluna vulgaris	Shrub	25	26	1.4	12	0.27	0.16	0.025	0.01
An 2017	Korea	Field	37.75	127.17	10.5208	1.2632	0.407469	Temperate forest	Fraxinus rhynchophylla	Deciduous broadleaf			3	0.9	0.201	0.282	0.023	0.08
An 2017	Korea	Field	37.75	127.17	10.5208	1.2632	0.407469	Temperate forest	Zelkova serrata	Deciduous broadleaf			3	0.9	0.208	0.258	0.017	0.044
An 2017	Korea	Field	37.75	127.17	10.5208	1.2632	0.407469	Temperate forest	Quercus variabilis	Deciduous broadleaf			3	0.9	0.179	0.222	0.032	0.064
An 2017	Korea	Field	37.75	127.17	10.5208	1.2632	0.407469	Temperate forest	Fraxinus rhynchophylla	Deciduous broadleaf			3	1.76667	0.462	0.473	0.109	0.034
An 2017	Korea	Field	37.75	127.17	10.5208	1.2632	0.407469	Temperate forest	Zelkova serrata	Deciduous broadleaf			3	1.76667	0.394	0.261	0.119	0.066
An 2017	Korea	Field	37.75	127.17	10.5208	1.2632	0.407469	Temperate forest	Quercus variabilis	Deciduous broadleaf			3	1.76667	0.59	0.361	0.144	0.127
An 2017	Korea	Field	37.75	127.17	10.5208	1.2632	0.407469	Temperate forest	Fraxinus rhynchophylla	Deciduous broadleaf			3	2.56667	0.191	0.164	0.024	0.057
An 2017	Korea	Field	37.75	127.17	10.5208	1.2632	0.407469	Temperate forest	Zelkova serrata	Deciduous broadleaf			3	2.56667	0.357	0.277	0.048	0.089
An 2017	Korea	Field	37.75	127.17	10.5208	1.2632	0.407469	Temperate forest	Quercus variabilis	Deciduous broadleaf			3	2.56667	0.404	0.303	0.019	0.073
Anderson 2013	USA	Indoor			NA	NA	NA		Alliaria petiolata	Nonlegume forb	22	25	3	1.86667	0.403	0.481	0.083	0.039
Anderson 2013	USA	Indoor			NA	NA	NA		Geum vernum	Nonlegume forb	22	25	3	1.86667	0.474	0.471	0.035	0.058
Bauweraerts 2013	USA	Indoor	33.95	-83.32	NA	NA	NA		Quercus rubra	Deciduous broadleaf			3	0.933333	0.161	0.122	0.008	0.006
Bauweraerts 2013	USA	Indoor	33.95	-83.32	NA	NA	NA		Quercus rubra	Deciduous broadleaf			6	0.466667	0.161	0.131	0.006	0.007
Bauweraerts 2013	USA	Indoor	33.95	-83.32	NA	NA	NA		Quercus rubra	Deciduous broadleaf			12	0.233333	0.161	0.102	0.007	0.006
Bauweraerts 2014	Greece	Field	33.95	-83.32	16.3667	0.8425	0.669216		Quercus rubra	Deciduous broadleaf			3	2.23333	0.118	0.122	0.008	0.006
Bauweraerts 2014	Greece	Field	33.95	-83.32	16.3667	0.8425	0.669216		Quercus rubra	Deciduous broadleaf			3	2.46667	0.103	0.106	0.011	0.005
Bauweraerts 2014	Greece	Field	33.95	-83.32	16.3667	0.8425	0.669216		Quercus rubra	Deciduous broadleaf			3	2.7	0.159	0.109	0.017	0.013
Bauweraerts 2014	Greece	Field	33.95	-83.32	16.3667	0.8425	0.669216		Quercus rubra	Deciduous broadleaf			3	2.93333	0.155	0.11	0.013	0.007
Bauweraerts 2014	Greece	Field	33.95	-83.32	16.3667	0.8425	0.669216		Quercus rubra	Deciduous broadleaf			3	3.1	0.134	0.112	0.016	0.008
Bauweraerts 2014	Greece	Field	33.95	-83.32	16.3667	0.8425	0.669216		Quercus rubra	Deciduous broadleaf			12	0.233333	0.118	0.1	0.008	0.01
Bauweraerts 2014	Greece	Field	33.95	-83.32	16.3667	0.8425	0.669216		Quercus rubra	Deciduous broadleaf			12	0.233333	0.155	0.111	0.013	0.008
Bauweraerts 2014	USA	Field	33.95	-83.32	16.3667	0.8425	0.669216		Pinus taeda	Conifer			2	6.2	0.116	0.103	0.021	0.008
Bian 2017	China	Indoor			NA	NA	NA		Vitis vinifera	Liana	25	40	15	0.0333333	0.17	0.134	0.02	0.024
Birami 2020	Germany	Indoor	47.47	11.55	NA	NA	NA		Pinus halepensis	Conifer	25	30	5	0.0666667	0.416	0.275	0.037	0.039
Birami 2020	Germany	Indoor	47.47	11.55	NA	NA	NA		Pinus halepensis	Conifer	25	35	10	0.133333	0.416	0.185	0.037	0.015
Birami 2020	Germany	Indoor	47.47	11.55	NA	NA	NA		Pinus halepensis	Conifer	25	38	13	0.2	0.416	0.175	0.037	0.011
Birami 2020	Germany	Indoor	47.47	11.55	NA	NA	NA		Pinus halepensis	Conifer	25	40	15	0.266667	0.416	0.145	0.037	0.006
Blumenthal 2013	USA	Field	41.18	-104.9	7.50833	0.2387	0.605224	Temperate grassland	Pascopyrum smithii	C3 grass			1.5	4.2	0.326	0.229	0.011	0.049
Blumenthal 2013	USA	Field	41.18	-104.9	7.50833	0.2387	0.605224	Temperate grassland	Pascopyrum smithii	C3 grass			1.5	4.7	0.222	0.233	0.007	0.086
Blumenthal 2013	USA	Field	41.18	-104.9	7.50833	0.2387	0.605224	Temperate grassland	Pascopyrum smithii	C3 grass			1.5	5.2	0.121	0.028	0.015	0.007
Blumenthal 2013	USA	Field	41.18	-104.9	7.50833	0.2387	0.605224	Temperate grassland	Pascopyrum smithii	C3 grass			1.5	5.7	0.11	0.226	0.037	0.045
Blumenthal 2013	USA	Field	41.18	-104.9	7.50833	0.2387	0.605224	Temperate grassland	Pascopyrum smithii	C3 grass			1.5	6.2	0.479	0.364	0.015	0.067
Blumenthal 2013	USA	Field	41.18	-104.9	7.50833	0.2387	0.605224	Temperate grassland	Pascopyrum smithii	C3 grass			1.5	6.7	0.211	0.282	0.041	0.045
Blumenthal 2013	USA	Field	41.18	-104.9	7.50833	0.2387	0.605224	Temperate grassland	Linaria dalmatica	Nonlegume forb			1.5	4.2	0.082	0.093	0.015	0.019
Blumenthal 2013	USA	Field	41.18	-104.9	7.50833	0.2387	0.605224	Temperate grassland	Linaria dalmatica	Nonlegume forb			1.5	4.7	0.116	0.019	0.022	0.015
Blumenthal 2013	USA	Field	41.18	-104.9	7.50833	0.2387	0.605224	Temperate grassland	Linaria dalmatica	Nonlegume forb			1.5	5.2	0.03	0.026	0.007	0.004
Blumenthal 2013	USA	Field	41.18	-104.9	7.50833	0.2387	0.605224	Temperate grassland	Linaria dalmatica	Nonlegume forb			1.5	5.7	0.146	0.09	0.011	0.03
Blumenthal 2013	USA	Field	41.18	-104.9	7.50833	0.2387	0.605224	Temperate grassland	Linaria dalmatica	Nonlegume forb			1.5	6.2	0.22	0.119	0.063	0.045
Blumenthal 2013	USA	Field	41.18	-104.9	7.50833	0.2387	0.605224	Temperate grassland	Linaria dalmatica	Nonlegume forb			1.5	6.7	0.183	0.112	0.104	0.071
Broughton 2017	Australia	Indoor			NA	NA	NA		Gossypium hirsutum	Shrub	28	32	4	1.26667	0.544	0.474	0.056	0.059
Broughton 2017	Australia	Indoor			NA	NA	NA		Gossypium hirsutum	Shrub	28	32	4	1.26667	0.533	0.689	0.019	0.063
Broughton 2017	Australia	Indoor			NA	NA	NA		Gossypium hirsutum	Shrub	28	32	4	1.5	0.541	0.75	0.034	0.098
Cai 2017	China	Field	31.5	120.55	15.6042	0.7516	0.466866	Crop	Oryza sativa	C3 grass	33	34.75	1.75		0.566	0.606	0.035	0.04
Cai 2017	China	Field	31.5	120.55	15.6042	0.7516	0.466866	Crop	Oryza sativa	C3 grass	33	34.75	1.75		0.419	0.433	0.015	0.022
Cai 2017	China	Field	31.5	120.55	15.6042	0.7516	0.466866	Crop	Oryza sativa	C3 grass	33	34.75	1.75		0.199	0.159	0.017	0.005
Cai 2017	China	Field	32.59	119.7	15.1917	0.7565	0.469348	Crop	Oryza sativa	C3 grass	33	34	1		0.447	0.457	0.04	0.035
Cai 2017	China	Field	32.59	119.7	15.1917	0.7565	0.469348	Crop	Oryza sativa	C3 grass	33	34	1		0.381	0.352	0.017	0.017
Cai 2017	China	Field	32.59	119.7	15.1917	0.7565	0.469348	Crop	Oryza sativa	C3 grass	33	34	1		0.323	0.199	0.01	0.012
Centritto 2010	Italy	Indoor			NA	NA	NA		Populus nigra	Deciduous broadleaf	25	35	10	1	0.185	0.142	0.014	0.023
Chang 2020	Korea	Field	37.59	127.02	12.0833	1.2019	0.510486	Temperate forest	Pinus Koraiensis	Conifer			3	11.1667	0.09	0.063	0.012	0.008
Chang 2020	Korea	Field	37.59	127.02	12.0833	1.2019	0.510486	Temperate forest	Pinus Koraiensis	Conifer			3	12.1667	0.046	0.034	0.006	0.004
Chang 2020	Korea	Field	37.59	127.02	12.0833	1.2019	0.510486	Temperate forest	Pinus Koraiensis	Conifer			3	13.1667	0.041	0.016	0.004	0.002
Chang 2020	Korea	Field	37.59	127.02	12.0833	1.2019	0.510486	Temperate forest	Pinus Koraiensis	Conifer			3	14.1667	0.101	0.049	0.012	0.005
Chang 2020	Korea	Field	37.59	127.02	12.0833	1.2019	0.510486	Temperate forest	Pinus Koraiensis	Conifer			3	15.1667	0.112	0.058	0.009	0.01
Chang 2020	Korea	Field	37.59	127.02	12.0833	1.2019	0.510486	Temperate forest	Pinus Koraiensis	Conifer			3	24.3333	0.138	0.048	0.004	0.015
Chang 2020	Korea	Field	37.59	127.02	12.0833	1.2019	0.510486	Temperate forest	Pinus Koraiensis	Conifer			3	25.3333	0.06	0.022	0.006	0.01
Chang 2020	Korea	Field	37.59	127.02	12.0833	1.2019	0.510486	Temperate forest	Pinus Koraiensis	Conifer			3	26.3333	0.127	0.054	0.008	0.008
Chang 2020	Korea	Field	37.59	127.02	12.0833	1.2019	0.510486	Temperate forest	Pinus Koraiensis	Conifer			3	27.3333	0.043	0.031	0.005	0.005
Chang 2020	Korea	Field	37.59	127.02	12.0833	1.2019	0.510486	Temperate forest	Pinus Koraiensis	Conifer			3	28.3333	0.096	0.069	0.006	0.002
Chang 2020	Korea	Field	37.59	127.02	12.0833	1.2019	0.510486	Temperate forest	Pinus Koraiensis	Conifer			3	29.3333	0.108	0.078	0.006	0.005
Chang 2020	Korea	Field	37.59	127.02	12.0833	1.2019	0.510486	Temperate forest	Pinus Koraiensis	Conifer			3	30.3333	0.131	0.094	0.006	0.008
Chang 2020	Korea	Field	37.59	127.02	12.0833	1.2019	0.510486	Temperate forest	Pinus Koraiensis	Conifer			3	31.3333	0.007	0.022	0.002	0.006
Contran 2013	Switzerland	Field	47.36	8.46	8.84583	1.3368	0.299013	Temperate forest	Quercus pubescens	Deciduous broadleaf	21.5	22.7	1.2	2.76667	0.128	0.174	0.024	0.027
Contran 2013	Switzerland	Field	47.36	8.46	8.84583	1.3368	0.299013	Temperate forest	Quercus pubescens	Deciduous broadleaf	21.5	22.7	1.2	2.76667	0.106	0.143	0.015	0.008
Cowling 1998	Canada	Indoor			NA	NA	NA		Phaseolus vulgaris	Legume forb	25	36	11	0.233333	0.19	0.47	0.1	0.1
Crous 2013	Australia	Indoor	-33.61	150.74	NA	NA	NA		Eucalyptus globulus	Deciduous broadleaf			3	5	0.504	0.425	0.134	0.063
Crous 2013	Australia	Indoor	-33.61	150.74	NA	NA	NA		Eucalyptus globulus	Deciduous broadleaf			3	8	0.512	0.488	0.213	0.26
Crous 2013	Australia	Indoor	-33.61	150.74	NA	NA	NA		Eucalyptus globulus	Deciduous broadleaf			3	14	0.181	0.22	0.055	0.031
Del Pozo 2005	Spain	Field			NA	NA	NA	Crop	Triticum aestivum	C3 grass			4	3.66667	0.23	0.275	0.026	0.046
Del Pozo 2005	Spain	Field			NA	NA	NA	Crop	Triticum aestivum	C3 grass			4	4.06667	0.249	0.276	0.017	0.046
Del Pozo 2005	Spain	Field			NA	NA	NA	Crop	Triticum aestivum	C3 grass			4	3.33333	0.35	0.323	0.188	0.027
Del Pozo 2005	Spain	Field			NA	NA	NA	Crop	Triticum aestivum	C3 grass			4	3.83333	0.383	0.329	0.182	0.097
Dik?aityt? 2019	Lithuania	Field			NA	NA	NA		Brassica napus	Nonlegume forb	21	33	12	0.166667	0.597	0.85	0.028	0.076
Djanaguiraman 2011	USA	Indoor			NA	NA	NA		Glycine max	Legume forb	28	38	10	0.466667	0.552	0.451	0.029	0.019
Drake 2015	Australi	Indoor			NA	NA	NA		Eucalyptus tereticornis	Evergreen broadleaf	21.5	25	3.5	1.36667	0.72	0.87	0.03	0.06
Drake 2015	Australi	Indoor			NA	NA	NA		Eucalyptus tereticornis	Evergreen broadleaf	25	28.5	3.5	1.36667	0.73	0.67	0.05	0.08
Drake 2015	Australi	Indoor			NA	NA	NA		Eucalyptus tereticornis	Evergreen broadleaf	28.5	32	3.6	1.36667	0.87	0.78	0.04	0.05
Drake 2015	Australi	Indoor			NA	NA	NA		Eucalyptus grandis	Evergreen broadleaf	18	21.5	3.7	1.36667	0.53	0.76	0.04	0.05
Drake 2015	Australi	Indoor			NA	NA	NA		Eucalyptus grandis	Evergreen broadleaf	21.5	25	3.8	1.36667	0.81	0.75	0.05	0.06
Drake 2015	Australi	Indoor			NA	NA	NA		Eucalyptus grandis	Evergreen broadleaf	25	28.5	3.9	1.36667	0.77	0.12	0.04	0.08
Drake 2015	Australi	Indoor			NA	NA	NA		Eucalyptus grandis	Evergreen broadleaf	28.5	32	3.1	1.36667	0.95	0.84	0.04	0.047
Du 2012	China	Indoor			NA	NA	NA		Oryza sativa	C3 grass	25	32	7	0.166667	0.654	0.714	0.042	0.042
Du 2012	China	Indoor			NA	NA	NA		Oryza sativa	C3 grass	25	35	10	0.166667	0.654	0.647	0.042	0.047
Du 2012	China	Indoor			NA	NA	NA		Oryza sativa	C3 grass	25	38	13	0.166667	0.654	0.533	0.042	0.046
Du 2012	China	Indoor			NA	NA	NA		Oryza sativa	C3 grass	25	40	15	0.166667	0.654	0.502	0.042	0.07
Du 2012	China	Indoor			NA	NA	NA		Oryza sativa	C3 grass	25	42	17	0.166667	0.654	0.442	0.042	0.052
Du 2012	China	Indoor			NA	NA	NA		Oryza sativa	C3 grass	25	32	7	0.166667	0.931	0.908	0.021	0.06
Du 2012	China	Indoor			NA	NA	NA		Oryza sativa	C3 grass	25	35	10	0.166667	0.931	0.75	0.038	0.041
Du 2012	China	Indoor			NA	NA	NA		Oryza sativa	C3 grass	25	38	13	0.166667	0.931	0.752	0.033	0.042
Du 2012	China	Indoor			NA	NA	NA		Oryza sativa	C3 grass	25	40	15	0.166667	0.931	0.732	0.021	0.047
Du 2012	China	Indoor			NA	NA	NA		Oryza sativa	C3 grass	25	42	17	0.166667	0.931	0.703	0.032	0.039
Du 2012	China	Indoor			NA	NA	NA		Oryza sativa	C3 grass	25	32	7	0.166667	0.678	0.691	0.031	0.049
Du 2012	China	Indoor			NA	NA	NA		Oryza sativa	C3 grass	25	35	10	0.166667	0.678	0.668	0.039	0.028
Du 2012	China	Indoor			NA	NA	NA		Oryza sativa	C3 grass	25	38	13	0.166667	0.678	0.65	0.031	0.042
Du 2012	China	Indoor			NA	NA	NA		Oryza sativa	C3 grass	25	40	15	0.166667	0.678	0.624	0.031	0.049
Du 2012	China	Indoor			NA	NA	NA		Oryza sativa	C3 grass	25	42	17	0.166667	0.678	0.634	0.031	0.037
Du 2012	China	Indoor			NA	NA	NA		Oryza sativa	C3 grass	25	32	7	0.166667	0.653	0.507	0.044	0.06
Du 2012	China	Indoor			NA	NA	NA		Oryza sativa	C3 grass	25	35	10	0.166667	0.653	0.515	0.044	0.057
Du 2012	China	Indoor			NA	NA	NA		Oryza sativa	C3 grass	25	38	13	0.166667	0.653	0.353	0.044	0.06
Du 2012	China	Indoor			NA	NA	NA		Oryza sativa	C3 grass	25	40	15	0.166667	0.653	0.311	0.044	0.034
Du 2012	China	Indoor			NA	NA	NA		Oryza sativa	C3 grass	25	42	17	0.166667	0.653	0.259	0.044	0.05
Duan 2013	China	Indoor	31.69	103.9	NA	NA	NA		Populus yunnanensis	Deciduous broadleaf	26	28.5	2.5	3	0.46	0.505	0.027	0.02
Duan 2013	China	Indoor	31.69	103.9	NA	NA	NA		Abies faxoniana	Conifer	26	28.5	2.5	3	0.12	0.139	0.009	0.006
Duan 2014	Australia	Indoor			NA	NA	NA		Eucalyptus radiata	Evergreen broadleaf	26	30	4	0.233333	0.369	0.376	0.068	0.055
Duan 2014	Australia	Indoor			NA	NA	NA		Eucalyptus radiata	Evergreen broadleaf	27	31	4	0.466667	0.421	0.4	0.06	0.072
Duan 2014	Australia	Indoor			NA	NA	NA		Eucalyptus radiata	Evergreen broadleaf	28	32	4	0.7	0.338	0.366	0.055	0.038
Duan 2014	Australia	Indoor			NA	NA	NA		Eucalyptus radiata	Evergreen broadleaf	29	33	4	0.933333	0.362	0.376	0.065	0.053
Duan 2014	Australia	Indoor			NA	NA	NA		Eucalyptus radiata	Evergreen broadleaf	30	34	4	1.16667	0.496	0.458	0.08	0.034
Duan 2014	Australia	Indoor			NA	NA	NA		Eucalyptus radiata	Evergreen broadleaf	31	35	4	1.4	0.325	0.444	0.034	0.044
Duan 2014	Australia	Indoor			NA	NA	NA		Eucalyptus radiata	Evergreen broadleaf	32	36	4	1.63333	0.356	0.537	0.068	0.031
Duan 2014	Australia	Indoor			NA	NA	NA		Eucalyptus radiata	Evergreen broadleaf	33	37	4	1.86667	0.489	0.468	0.099	0.06
Duan 2014	Australia	Indoor			NA	NA	NA		Eucalyptus radiata	Evergreen broadleaf	34	38	4	2.1	0.376	0.338	0.065	0.041
Duan 2014	Australia	Indoor			NA	NA	NA		Eucalyptus radiata	Evergreen broadleaf	35	39	4	2.33333	0.446	0.359	0.046	0.024
Duan 2014	Australia	Indoor			NA	NA	NA		Eucalyptus radiata	Evergreen broadleaf	36	40	4	2.56667	0.321	0.356	0.058	0.034
Duan 2014	Australia	Indoor			NA	NA	NA		Eucalyptus radiata	Evergreen broadleaf	37	41	4	2.8	0.333	0.318	0.036	0.031
Duan 2014	China	Indoor			NA	NA	NA		Betula albosinensis	Deciduous broadleaf	29	35	6	3	0.3	0.272	0.016	0.014
Duan 2014	China	Indoor			NA	NA	NA		Betula albosinensis	Deciduous broadleaf	29	35	6	3	0.281	0.251	0.013	0.016
Duan 2014	China	Indoor			NA	NA	NA		Betula albosinensis	Deciduous broadleaf	29	35	6	3	0.314	0.2	0.012	0.013
Duan 2014	China	Indoor			NA	NA	NA		Abies faxoniana	Conifer	29	35	6	3	0.083	0.065	0.009	0.008
Duan 2014	China	Indoor			NA	NA	NA		Abies faxoniana	Conifer	29	35	6	3	0.083	0.07	0.011	0.012
Duan 2014	China	Indoor			NA	NA	NA		Abies faxoniana	Conifer	29	35	6	3	0.085	0.089	0.016	0.007
Duan 2015	Australia	Indoor	-33.62	150.74	NA	NA	NA		Pinus radiata	Conifer	26	30	4	2	0.109	0.102	0.007	0.005
Duan 2015	Australia	Indoor	-33.62	150.74	NA	NA	NA		Callitris rhomboidea	Conifer	26	30	4	2	0.07	0.06	0.008	0.013
Duan 2017	China	Indoor			NA	NA	NA		Solanum lycopersicum	Nonlegume forb	26	42	16	0.0333333	0.115	0.295	0.028	0.054
Duan 2017	China	Indoor			NA	NA	NA		Solanum lycopersicum	Nonlegume forb	26	42	16	0.1	0.125	0.224	0.029	0.038
Duan 2017	China	Indoor			NA	NA	NA		Solanum lycopersicum	Nonlegume forb	26	42	16	0.166667	0.14	0.165	0.015	0.049
Duan 2017	China	Indoor			NA	NA	NA		Solanum lycopersicum	Nonlegume forb	26	42	16	0.2	0.173	0.133	0.028	0.054
Duan 2017	China	Indoor			NA	NA	NA		Solanum lycopersicum	Nonlegume forb	26	42	16	0.233333	0.165	0.076	0.018	0.018
Duan 2018	Australia	Indoor			NA	NA	NA		Eucalyptus sideroxylon	Evergreen broadleaf	26	30	4	7	0.257	0.267	0.026	0.034
Duan 2019	Australia	Indoor	-33.62	150.74	NA	NA	NA		Eucalyptus tereticornis	Evergreen broadleaf	24	28	4	4	0.585	0.648	0.079	0.095
Dusenge 2020	Canada	Indoor	43	-81.27	NA	NA	NA		Picea mariana	Conifer			4	5	0.131	0.104	0.029	0.002
Dusenge 2020	Canada	Indoor	43	-81.27	NA	NA	NA		Picea mariana	Conifer			4	5	0.129	0.135	0.008	0.005
Dusenge 2020	Canada	Indoor	43	-81.27	NA	NA	NA		Larix laricina	Conifer			8	5	0.131	0.135	0.029	0.008
Dusenge 2020	Canada	Indoor	43	-81.27	NA	NA	NA		Larix laricina	Conifer			8	5	0.129	0.139	0.009	0.005
Dwyer 2007	Australian	Indoor			NA	NA	NA		Panicum coloratum	Nonlegume forb	25	35	10	1.86667	0.18	0.13	0.02	0.01
Dwyer 2007	Australian	Indoor			NA	NA	NA		Cenchrus ciliaris	Nonlegume forb	25	35	10	1.86667	0.16	0.12	0.01	0.01
Dwyer 2007	Australian	Indoor			NA	NA	NA		Flaveria bidentis	Nonlegume forb	25	35	10	1.86667	0.31	0.17	0.02	0.04
Erice 2006	Spain	Indoor			NA	NA	NA		Medicago sativa	Legume forb	28	32	4	0.5	0.803	0.571	0.078	0.078
Erice 2006	Spain	Indoor			NA	NA	NA		Medicago sativa	Legume forb	28	32	4	0.5	0.894	0.576	0.104	0.069
Erice 2006	Spain	Indoor			NA	NA	NA		Medicago sativa	Legume forb	28	32	4	0.5	0.902	0.466	0.105	0.105
Erice 2006	Spain	Indoor			NA	NA	NA		Medicago sativa	Legume forb	28	32	4	0.5	0.951	0.496	0.131	0.04
Erice 2006	Spain	Indoor			NA	NA	NA		Medicago sativa	Legume forb	28	32	4	1	0.456	0.718	0.053	0.035
Erice 2006	Spain	Indoor			NA	NA	NA		Medicago sativa	Legume forb	28	32	4	1	0.438	0.648	0.054	0.07
Farfan 2012	Belgium	Indoor			NA	NA	NA		Lolium perenne	C3 grass	25	28	3	1.86667	0.111	0.191	0.003	0.014
Farfan 2012	Belgium	Indoor			NA	NA	NA		Medicago sativa	Legume forb	25	28	3	1.86667	0.093	0.151	0.058	0.011
Fauset 2019	UK	Indoor	-23.93	-47.22	NA	NA	NA		Alchornea glandulosa	Evergreen broadleaf			1.5	0.933333	0.341	0.265	0.307	0.192
Ge 2012	Finland	Indoor	62.78	31	NA	NA	NA		Phalaris arundinacea	C3 grass			3.5	2.33333	0.32	0.33	0.02	0.03
Ge 2012	Finland	Indoor	62.78	31	NA	NA	NA		Phalaris arundinacea	C3 grass			3.5	4	0.23	0.17	0.02	0.02
Ge 2012	Finland	Indoor	62.78	31	NA	NA	NA		Phalaris arundinacea	C3 grass			3.5	2	0.17	0.215	0.017	0.022
Ge 2012	Finland	Indoor	62.78	31	NA	NA	NA		Phalaris arundinacea	C3 grass			3.5	2.5	0.213	0.246	0.017	0.017
Ge 2012	Finland	Indoor	62.78	31	NA	NA	NA		Phalaris arundinacea	C3 grass			3.5	3	0.27	0.3	0.017	0.022
Ge 2012	Finland	Indoor	62.78	31	NA	NA	NA		Phalaris arundinacea	C3 grass			3.5	3.5	0.174	0.165	0.017	0.011
Ge 2012	Finland	Indoor	62.78	31	NA	NA	NA		Phalaris arundinacea	C3 grass			3.5	4	0.161	0.115	0.017	0.022
Ge 2012	Finland	Indoor	62.78	31	NA	NA	NA		Phalaris arundinacea	C3 grass			3.5	4.5	0.126	0.091	0.013	0.017
Ghannoum 2010	Australia	Indoor			NA	NA	NA		Eucalyptus saligna	Evergreen broadleaf	26	30	4	3.66667	0.353	0.351	0.045	0.117
Ghannoum 2010	Australia	Indoor			NA	NA	NA		Eucalyptus sideroxylon	Evergreen broadleaf	26	30	4	3.66667	0.468	0.565	0.051	0.041
Ghannoum 2010	Australia	Indoor			NA	NA	NA		Eucalyptus saligna	Evergreen broadleaf	26	30	4	4.66667	0.236	0.443	0.036	0.045
Ghannoum 2010	Australia	Indoor			NA	NA	NA		Eucalyptus sideroxylon	Evergreen broadleaf	26	30	4	4.66667	0.308	0.482	0.034	0.109
Guo 2014	China	Indoor			NA	NA	NA		Triticum aestivum	C3 grass	25	42	17	0.0333333	0.24	0.188	0.033	0.018
Guo 2014	China	Indoor			NA	NA	NA		Triticum aestivum	C3 grass	25	42	17	0.0333333	0.229	0.171	0.018	0.023
Habermann 2019	Brazil	Field	-21.17	-47.86	22.1292	0.9313	0.7816		Stylosanthes capitata	C3 grass			2	1.46667	0.279	0.317	0.017	0.071
Habermann 2019	Brazil	Field	-21.17	-47.86	22.1292	0.9313	0.7816		Stylosanthes capitata	C3 grass			2	2.2	0.398	0.336	0.067	0.033
Hakala 1999	Finland	Indoor	60.82	23.5	NA	NA	NA		Triticum aestivum	C3 grass			3	3	0.328	0.464	0.018	0.018
Hakala 1999	Finland	Indoor	60.82	23.5	NA	NA	NA		Festuca pratensis	C3 grass			3	3	0.294	0.391	0.018	0.016
Han 2009	China	Field	31.58	102.58	-2.63333	1.3272	0.121699	Temperate forest	Picea asperata	Conifer	16.7	18.3	1.6	6	0.03	0.032	0.003	0.003
Hao 2017	China	Indoor			NA	NA	NA		Paeonia lactiflora	Nonlegume forb	25	40	15	0.4	0.193	0.015	0.014	0.007
Hartikainen 2012	Finland	Field	62.88	27.62	3.07083	0.9687	0.218264	Boreal forest	Betula pendula	Deciduous broadleaf	14.3	15.3	1	12	0.3	0.28	0.05	0.043
Hartikainen 2012	Finland	Field	62.88	27.62	3.07083	0.9687	0.218264	Boreal forest	Betula pendula	Deciduous broadleaf	16.3	17.3	1	13	0.238	0.191	0.061	0.036
Hartikainen 2012	Finland	Field	62.88	27.62	3.07083	0.9687	0.218264	Boreal forest	Betula pendula	Deciduous broadleaf	14	14.7	0.7	14	0.22	0.207	0.028	0.022
Hartikainen 2012	Finland	Field	62.88	27.62	3.07083	0.9687	0.218264	Boreal forest	Betula pendula	Deciduous broadleaf	14.3	15.3	1	12	0.272	0.244	0.037	0.011
Hartikainen 2012	Finland	Field	62.88	27.62	3.07083	0.9687	0.218264	Boreal forest	Betula pendula	Deciduous broadleaf	16.3	17.3	1	13	0.28	0.187	0.021	0.014
Hartikainen 2012	Finland	Field	62.88	27.62	3.07083	0.9687	0.218264	Boreal forest	Betula pendula	Deciduous broadleaf	14	14.7	0.7	14	0.245	0.191	0.048	0.035
Hartikainen 2012	Finland	Field	62.88	27.62	3.07083	0.9687	0.218264	Boreal forest	Betula pendula	Deciduous broadleaf	14.3	15.3	1	12	0.294	0.285	0.044	0.057
Hartikainen 2012	Finland	Field	62.88	27.62	3.07083	0.9687	0.218264	Boreal forest	Betula pendula	Deciduous broadleaf	16.3	17.3	1	13	0.27	0.245	0.012	0.018
Hartikainen 2012	Finland	Field	62.88	27.62	3.07083	0.9687	0.218264	Boreal forest	Betula pendula	Deciduous broadleaf	14	14.7	0.7	14	0.229	0.213	0.029	0.01
Hartikainen 2012	Finland	Field	62.88	27.62	3.07083	0.9687	0.218264	Boreal forest	Betula pendula	Deciduous broadleaf	14.3	15.3	1	12	0.206	0.163	0.028	0.01
Hartikainen 2012	Finland	Field	62.88	27.62	3.07083	0.9687	0.218264	Boreal forest	Betula pendula	Deciduous broadleaf	16.3	17.3	1	13	0.165	0.139	0.025	0.01
Hartikainen 2012	Finland	Field	62.88	27.62	3.07083	0.9687	0.218264	Boreal forest	Betula pendula	Deciduous broadleaf	14	14.7	0.7	14	0.164	0.161	0.037	0.018
He 2005	USA	Indoor			NA	NA	NA		Phytolacca americana	Nonlegume forb	26	30	4	3.03333	0.165	0.229	0.023	0.024
He 2005	USA	Indoor			NA	NA	NA		Phytolacca americana	Nonlegume forb	26	28	2	3.03333	0.165	0.188	0.023	0.015
He 2005	USA	Indoor			NA	NA	NA		Phytolacca americana	Nonlegume forb	26	30	4	3.96667	0.102	0.089	0.016	0.013
He 2005	USA	Indoor			NA	NA	NA		Phytolacca americana	Nonlegume forb	26	28	2	3.96667	0.102	0.102	0.016	0.016
Hebbar 2020	India	Field	12.3	75	NA	NA	NA		Theobroma cacao	Evergreen broadleaf			3		0.088	0.079	0.004	0.004
Hlavá?ová 2018	Czech	Indoor	16.61	49.21	NA	NA	NA		Triticum aestivum	C3 grass	26	32	6	0.1	0.315	0.328	0.061	0.068
Hlavá?ová 2018	Czech	Indoor	16.61	49.21	NA	NA	NA		Triticum aestivum	C3 grass	26	35	9	0.1	0.315	0.297	0.061	0.057
Hlavá?ová 2018	Czech	Indoor	16.61	49.21	NA	NA	NA		Triticum aestivum	C3 grass	26	38	12	0.1	0.315	0.228	0.061	0.066
Hlavá?ová 2018	Czech	Indoor	16.61	49.21	NA	NA	NA		Triticum aestivum	C3 grass	26	32	6	0.1	0.347	0.321	0.019	0.023
Hlavá?ová 2018	Czech	Indoor	16.61	49.21	NA	NA	NA		Triticum aestivum	C3 grass	26	35	9	0.1	0.347	0.36	0.019	0.029
Hlavá?ová 2018	Czech	Indoor	16.61	49.21	NA	NA	NA		Triticum aestivum	C3 grass	26	38	12	0.1	0.347	0.339	0.019	0.072
Hlavá?ová 2018	Czech	Indoor	16.61	49.21	NA	NA	NA		Triticum aestivum	C3 grass	26	32	6	0.1	0.273	0.241	0.085	0.037
Hlavá?ová 2018	Czech	Indoor	16.61	49.21	NA	NA	NA		Triticum aestivum	C3 grass	26	35	9	0.1	0.273	0.212	0.085	0.04
Hlavá?ová 2018	Czech	Indoor	16.61	49.21	NA	NA	NA		Triticum aestivum	C3 grass	26	38	12	0.1	0.273	0.199	0.085	0.045
Hlavá?ová 2018	Czech	Indoor	16.61	49.21	NA	NA	NA		Triticum aestivum	C3 grass	26	32	6	0.233333	0.344	0.283	0.083	0.045
Hlavá?ová 2018	Czech	Indoor	16.61	49.21	NA	NA	NA		Triticum aestivum	C3 grass	26	35	9	0.233333	0.344	0.251	0.083	0.05
Hlavá?ová 2018	Czech	Indoor	16.61	49.21	NA	NA	NA		Triticum aestivum	C3 grass	26	38	12	0.233333	0.344	0.248	0.083	0.048
Hlavá?ová 2018	Czech	Indoor	16.61	49.21	NA	NA	NA		Triticum aestivum	C3 grass	26	32	6	0.233333	0.2	0.219	0.093	0.074
Hlavá?ová 2018	Czech	Indoor	16.61	49.21	NA	NA	NA		Triticum aestivum	C3 grass	26	35	9	0.233333	0.2	0.229	0.093	0.08
Hlavá?ová 2018	Czech	Indoor	16.61	49.21	NA	NA	NA		Triticum aestivum	C3 grass	26	38	12	0.233333	0.2	0.245	0.093	0.088
Hlavá?ová 2018	Czech	Indoor	16.61	49.21	NA	NA	NA		Triticum aestivum	C3 grass	26	32	6	0.233333	0.232	0.205	0.072	0.062
Hlavá?ová 2018	Czech	Indoor	16.61	49.21	NA	NA	NA		Triticum aestivum	C3 grass	26	35	9	0.233333	0.232	0.205	0.072	0.078
Hlavá?ová 2018	Czech	Indoor	16.61	49.21	NA	NA	NA		Triticum aestivum	C3 grass	26	38	12	0.233333	0.232	0.157	0.072	0.04
Hlavá?ová 2018	Czech	Indoor	16.61	49.21	NA	NA	NA		Triticum aestivum	C3 grass	26	32	6	0.1	0.371	0.394	0.05	0.053
Hlavá?ová 2018	Czech	Indoor	16.61	49.21	NA	NA	NA		Triticum aestivum	C3 grass	26	35	9	0.1	0.371	0.36	0.05	0.024
Hlavá?ová 2018	Czech	Indoor	16.61	49.21	NA	NA	NA		Triticum aestivum	C3 grass	26	38	12	0.1	0.371	0.249	0.05	0.071
Hlavá?ová 2018	Czech	Indoor	16.61	49.21	NA	NA	NA		Triticum aestivum	C3 grass	26	32	6	0.1	0.396	0.37	0.082	0.047
Hlavá?ová 2018	Czech	Indoor	16.61	49.21	NA	NA	NA		Triticum aestivum	C3 grass	26	35	9	0.1	0.396	0.354	0.082	0.042
Hlavá?ová 2018	Czech	Indoor	16.61	49.21	NA	NA	NA		Triticum aestivum	C3 grass	26	38	12	0.1	0.396	0.301	0.082	0.066
Hlavá?ová 2018	Czech	Indoor	16.61	49.21	NA	NA	NA		Triticum aestivum	C3 grass	26	32	6	0.1	0.348	0.3	0.074	0.045
Hlavá?ová 2018	Czech	Indoor	16.61	49.21	NA	NA	NA		Triticum aestivum	C3 grass	26	35	9	0.1	0.348	0.266	0.074	0.05
Hlavá?ová 2018	Czech	Indoor	16.61	49.21	NA	NA	NA		Triticum aestivum	C3 grass	26	38	12	0.1	0.348	0.324	0.074	0.063
Hlavá?ová 2018	Czech	Indoor	16.61	49.21	NA	NA	NA		Triticum aestivum	C3 grass	26	32	6	0.233333	0.326	0.31	0.053	0.029
Hlavá?ová 2018	Czech	Indoor	16.61	49.21	NA	NA	NA		Triticum aestivum	C3 grass	26	35	9	0.233333	0.326	0.333	0.053	0.04
Hlavá?ová 2018	Czech	Indoor	16.61	49.21	NA	NA	NA		Triticum aestivum	C3 grass	26	38	12	0.233333	0.326	0.121	0.053	0.051
Hlavá?ová 2018	Czech	Indoor	16.61	49.21	NA	NA	NA		Triticum aestivum	C3 grass	26	32	6	0.233333	0.293	0.277	0.082	0.085
Hlavá?ová 2018	Czech	Indoor	16.61	49.21	NA	NA	NA		Triticum aestivum	C3 grass	26	35	9	0.233333	0.293	0.266	0.082	0.101
Hlavá?ová 2018	Czech	Indoor	16.61	49.21	NA	NA	NA		Triticum aestivum	C3 grass	26	38	12	0.233333	0.293	0.277	0.082	0.077
Hlavá?ová 2018	Czech	Indoor	16.61	49.21	NA	NA	NA		Triticum aestivum	C3 grass	26	32	6	0.233333	0.35	0.316	0.072	0.066
Hlavá?ová 2018	Czech	Indoor	16.61	49.21	NA	NA	NA		Triticum aestivum	C3 grass	26	35	9	0.233333	0.35	0.239	0.072	0.036
Hlavá?ová 2018	Czech	Indoor	16.61	49.21	NA	NA	NA		Triticum aestivum	C3 grass	26	38	12	0.233333	0.35	0.26	0.072	0.024
Hou 2016	China	Indoor			NA	NA	NA		Citrullus lanatus	Liana	25	42	17	0.0666667	0.6	0.451	0.025	0.028
Hou 2016	China	Indoor			NA	NA	NA		Citrullus lanatus	Liana	25	42	17	0.0666667	0.689	0.55	0.036	0.028
Huang 2016	China	Indoor			NA	NA	NA		Vaccinium corymbosum	Shrub	25	30	5	3	0.024	0.031	0.006	0.003
Huang 2016	China	Indoor			NA	NA	NA		Vaccinium corymbosum	Shrub	25	35	10	3	0.024	0.019	0.006	0.003
Huang 2016	China	Indoor			NA	NA	NA		Vaccinium corymbosum	Shrub	25	40	15	3	0.024	0.017	0.006	0.001
Huang 2016	China	Indoor			NA	NA	NA		Vaccinium corymbosum	Shrub	25	30	5	3	0.038	0.041	0.004	0.01
Huang 2016	China	Indoor			NA	NA	NA		Vaccinium corymbosum	Shrub	25	35	10	3	0.038	0.029	0.004	0.004
Huang 2016	China	Indoor			NA	NA	NA		Vaccinium corymbosum	Shrub	25	40	15	3	0.038	0.019	0.004	0.003
Huang 2016	China	Indoor			NA	NA	NA		Vaccinium corymbosum	Shrub	25	30	5	3	0.01	0.033	0.003	0.007
Huang 2016	China	Indoor			NA	NA	NA		Vaccinium corymbosum	Shrub	25	35	10	3	0.01	0.027	0.003	0.005
Huang 2016	China	Indoor			NA	NA	NA		Vaccinium corymbosum	Shrub	25	40	15	3	0.01	0.023	0.003	0.006
Huang 2017	China	Indoor			NA	NA	NA		Brassica napus	Nonlegume forb	25	40	15	0.233333	0.113	0.098	0.007	0.018
Huang 2017	China	Indoor			NA	NA	NA		Oryza sativa	C3 grass	28	40	12	1.2	0.414	0.263	0.04	0.05
Hussain 2019	China	Indoor			NA	NA	NA		Zea mays	C4 grass	28	38	10	0.5	0.094	0.096	0.009	0.006
Hussain 2019	China	Indoor			NA	NA	NA		Zea mays	C4 grass	28	38	10	0.5	0.1	0.112	0.011	0.003
Jayawardena 2019	USA	Indoor			NA	NA	NA		Solanum lycopersicum	Nonlegume forb	30	37	7	0.533333	0.884	0.726	0.064	0.047
Jayawardena 2019	USA	Indoor			NA	NA	NA		Solanum lycopersicum	Nonlegume forb	30	37	7	0.533333	0.934	0.866	0.049	0.039
Jayawardena 2019	USA	Indoor			NA	NA	NA		Solanum lycopersicum	Nonlegume forb	30	37	7	0.533333	1.024	1.285	0.015	0.099
Jiang 2012 Plos1	China	Field	44.5	123.6	6.1	0.335		Temperate grassland	Leymus chinensis	C3 grass			1.7	12	0.15	0.14	0.02	0.01
Jiang 2012 Plos1	China	Field	44.5	123.6	6.1	0.335		Temperate grassland	Leymus chinensis	C3 grass			1.7	24	0.38	0.4	0.05	0.04
Jiang 2012 Plos1	China	Field	44.5	123.6	6.1	0.335		Temperate grassland	Leymus chinensis	C3 grass			1.7	36	0.11	0.15	0.01	0.01
Jiang 2012 Plos1	China	Field	44.5	123.6	6.1	0.335		Temperate grassland	Phragmites australis	C3 grass			1.7	12	0.33	0.31	0.04	0.03
Jiang 2012 Plos1	China	Field	44.5	123.6	6.1	0.335		Temperate grassland	Phragmites australis	C3 grass			1.7	24	0.67	0.48	0.12	0.07
Jiang 2012 Plos1	China	Field	44.5	123.6	6.1	0.335		Temperate grassland	Phragmites australis	C3 grass			1.7	36	0.41	0.4	0.08	0.02
Jin 2009	China	Indoor			NA	NA	NA		Ficus concinna	Evergreen broadleaf	28	38	10	0.266667	0.36	0.34	0.17	0.03
Jin 2009	China	Indoor			NA	NA	NA		Ficus concinna	Evergreen broadleaf	28	38	10	0.533333	0.36	0.22	0.17	0.01
Jo 2019	Korea	Field	37.76	127.17	10.5167	1.2605	0.40783	Temperate forest	Pinus densiflora	Conifer	24.2	27.2	3	2	0.257	0.135	0.017	0.005
Jo 2019	Korea	Field	37.76	127.17	10.5167	1.2605	0.40783	Temperate forest	Larix kaempferi	Conifer	24.2	27.2	3	2	0.07	0.073	0.005	0.009
Killi 2017	Turkey	Indoor			NA	NA	NA		Helianthus annuus	Nonlegume forb	25	35	10	0.666667	0.363	0.378	0.016	0.021
Killi 2017	Turkey	Indoor			NA	NA	NA		Helianthus annuus	Nonlegume forb	25	35	10	0.666667	0.337	0.198	0.016	0.011
Killi 2017	Turkey	Indoor			NA	NA	NA		Zea mays	C4 grass	25	35	10	0.666667	0.192	0.16	0.008	0.009
Killi 2017	Turkey	Indoor			NA	NA	NA		Zea mays	C4 grass	25	35	10	0.666667	0.197	0.113	0.01	0.005
Kim 2007	USA	Indoor			NA	NA	NA		Zea mays	C4 grass	19	25	6	1.03333	0.301	0.385	0.028	0.032
Kim 2007	USA	Indoor			NA	NA	NA		Zea mays	C4 grass	19	31	12	1.03333	0.301	0.438	0.028	0.033
Kim 2007	USA	Indoor			NA	NA	NA		Zea mays	C4 grass	19	35	16	1.03333	0.301	0.404	0.028	0.037
Kim 2007	USA	Indoor			NA	NA	NA		Zea mays	C4 grass	19	38.5	19.5	1.03333	0.301	0.417	0.028	0.039
Kivimaenpaa 2013	Finland	Field	62.9	27.63	3.1	0.9648	0.220153	Boreal forest	Pica abies	Conifer			1.3	2	0.034	0.017	0.003	0.004
Kivimaenpaa 2013	Finland	Field	62.9	27.63	3.1	0.9648	0.220153	Boreal forest	Pica abies	Conifer			1.3	3	0.03	0.021	0.005	0.005
Kivimaenpaa 2016	Finland	Field	62.9	27.63	3.1	0.9648	0.220153	Boreal forest	Pica abies	Conifer			1.1	14	0.021	0.015	0.004	0.001
Kivimaenpaa 2016	Finland	Field	62.9	27.63	3.1	0.9648	0.220153	Boreal forest	Pinus sylvestris	Conifer			1.1	15.1667	0.11	0.133	0.008	0.029
Kroner 2016	Canada	Indoor	43	-81.27	NA	NA	NA		Picea abies	Conifer	19	27	8	4	0.049	0.043	0.008	0.009
Kroner 2016	Canada	Indoor	43	-81.27	NA	NA	NA		Picea abies	Conifer	19	23	4	16	0.094	0.088	0.016	0.017
Kroner 2016	Canada	Indoor	43	-81.27	NA	NA	NA		Picea abies	Conifer	19	28	8		0.094	0.074	0.016	0.008
Lambreva 2005	Lambreva	Indoor			NA	NA	NA		Phaseolus vulgaris	Legume forb	23	39	16	0.0333333	0.11	0.21	0.02	0.03
Lambreva 2005	Lambreva	Indoor			NA	NA	NA		Phaseolus vulgaris	Legume forb	23	39	16	0.0666667	0.09	0.22	0.01	0.02
Lambreva 2005	Lambreva	Indoor			NA	NA	NA		Phaseolus vulgaris	Legume forb	23	39	16	0.1	0.04	0.24	0.01	0.03
Lambreva 2005	Lambreva	Indoor			NA	NA	NA		Phaseolus vulgaris	Legume forb	23	39	16	0.133333	0.05	0.21	0.01	0.06
Leakey 2003	UK	Indoor	4.97	117.8	NA	NA	NA		Shorea leprosula	Evergreen broadleaf	28	38	10	8	0.079	0.047	0.011	0.003
Lee 2020	Korea	Indoor	37.58	127.06	NA	NA	NA		Brassica juncea	Nonlegume forb	22	27	5	0.233333	0.667	1.613	0.065	0.238
Lee 2020	Korea	Indoor	37.58	127.06	NA	NA	NA		Brassica juncea	Nonlegume forb	22	27	5	0.466667	0.587	0.881	0.07	0.089
Leon 2016	Spain	Field	38.55	50.7	14.65	0.6157	0.367921	Mediterranean	Helianthemum squamatum	Shrub	0	2	2	4	0.225	0.149	0.037	0.036
Leon 2016	Spain	Field	38.55	50.7	14.65	0.6157	0.367921	Mediterranean	Helianthemum squamatum	Shrub	8	10	2	5	0.261	0.264	0.034	0.032
Leon 2016	Spain	Field	38.55	50.7	14.65	0.6157	0.367921	Mediterranean	Helianthemum squamatum	Shrub	10	12	2	6	0.242	0.312	0.022	0.018
Leon 2016	Spain	Field	38.55	50.7	14.65	0.6157	0.367921	Mediterranean	Helianthemum squamatum	Shrub	18	20	2	8	0.097	0.079	0.013	0.015
Leon 2016	Spain	Field	38.55	50.7	14.65	0.6157	0.367921	Mediterranean	Helianthemum squamatum	Shrub	10	12	2	13	0.578	0.632	0.123	0.117
Leon 2016	Spain	Field	38.55	50.7	14.65	0.6157	0.367921	Mediterranean	Helianthemum squamatum	Shrub	1	3	2	16	0.201	0.246	0.023	0.019
Leon 2016	Spain	Field	38.55	50.7	14.65	0.6157	0.367921	Mediterranean	Helianthemum squamatum	Shrub	10	12	2	18	0.246	0.265	0.028	0.022
Leon 2016	Spain	Field	38.55	50.7	14.65	0.6157	0.367921	Mediterranean	Helianthemum squamatum	Shrub	12	14	2	20	0.164	0.181	0.016	0.018
Leon 2016	Spain	Field	38.55	50.7	14.65	0.6157	0.367921	Mediterranean	Helianthemum squamatum	Shrub	5	7	2	25	0.063	0.078	0.012	0.014
Leon 2016	Spain	Field	38.55	50.7	14.65	0.6157	0.367921	Mediterranean	Helianthemum squamatum	Shrub	10	12	2	30	0.11	0.1	0.013	0.011
Leon 2016	Spain	Field	38.55	50.7	14.65	0.6157	0.367921	Mediterranean	Helianthemum squamatum	Shrub	8	10	2	42	0.31	0.362	0.028	0.032
Leverenz 1999	Denmark	Indoor			NA	NA	NA		Fagus sylvatica	Deciduous broadleaf			2.3	6	0.095	0.199	0.019	0.03
Leverenz 1999	Denmark	Indoor			NA	NA	NA		Fagus sylvatica	Deciduous broadleaf			2.3	6.46667	0.185	0.095	0.049	0.03
Leverenz 1999	Denmark	Indoor			NA	NA	NA		Fagus sylvatica	Deciduous broadleaf			2.3	8.33333	0.19	0.147	0.041	0.071
Leverenz 1999	Denmark	Indoor			NA	NA	NA		Fagus sylvatica	Deciduous broadleaf			2.3	9.03333	0.122	0.164	0.031	0.055
Leverenz 1999	Denmark	Indoor			NA	NA	NA		Fagus sylvatica	Deciduous broadleaf			2.3	10.2	0.038	0.101	0.019	0.025
Leverenz 1999	Denmark	Indoor			NA	NA	NA		Fagus sylvatica	Deciduous broadleaf			4.8	6	0.095	0.295	0.019	0.054
Leverenz 1999	Denmark	Indoor			NA	NA	NA		Fagus sylvatica	Deciduous broadleaf			4.8	6.46667	0.185	0.1	0.049	0.022
Leverenz 1999	Denmark	Indoor			NA	NA	NA		Fagus sylvatica	Deciduous broadleaf			4.8	8.33333	0.19	0.078	0.041	0.014
Leverenz 1999	Denmark	Indoor			NA	NA	NA		Fagus sylvatica	Deciduous broadleaf			4.8	9.03333	0.122	0.057	0.031	0.014
Leverenz 1999	Denmark	Indoor			NA	NA	NA		Fagus sylvatica	Deciduous broadleaf			4.8	10.2	0.038	0.092	0.019	0.016
Lewis 2015	Australia	Indoor			NA	NA	NA		Wollemia nobilis	Conifer	26	30	4	15	0.04	0.042	0.006	0.006
Li 2007	China	Indoor			NA	NA	NA		Cucumis sativus	Nonlegume forb	28	35	7	0.166667	0.255	0.217	0.006	0.017
Li 2007	China	Indoor			NA	NA	NA		Cucumis sativus	Nonlegume forb	28	42	14	0.166667	0.255	0.11	0.006	0.039
Li 2009	China	Indoor			NA	NA	NA		Lycopersicon esculentum	Nonlegume forb	25	35	10	0.6	0.46	0.5	0.02	0.024
Li 2013	China	Indoor	31.69	103.9	NA	NA	NA		Fargesia rufa	C3 grass	18.5	20.4	1.9	3	0.143	0.149	0.005	0.009
Li 2014	China	Indoor	28.3	103.1	NA	NA	NA		Populus	Deciduous broadleaf	25	27.2	2.2	4.56667	0.352	0.377	0.025	0.029
Li 2014	China	Indoor	28.3	103.1	NA	NA	NA		Populus	Deciduous broadleaf	25	27.2	2.2	4.56667	0.536	0.539	0.061	0.051
Li 2015	China	Indoor			NA	NA	NA		Atractylodes lancea	Nonlegume forb	25	40	15	0.233333	0.05	0.025	0.005	0.008
Li 2015	China	Indoor			NA	NA	NA		Atractylodes lancea	Nonlegume forb	25	40	15	0.233333	0.038	0.019	0.004	0.002
Li 2015	China	Indoor			NA	NA	NA		Atractylodes lancea	Nonlegume forb	25	40	15	0.233333	0.028	0.015	0.003	0.001
Li 2015	China	Indoor			NA	NA	NA		Atractylodes lancea	Nonlegume forb	25	40	15	0.233333	0.023	0.007	0.002	0.001
Li 2019	Denmark	Indoor			NA	NA	NA		Triticum aestivum	C3 grass	24	40	16	0.166667	0.586	0.57	0.029	0.026
Li 2019	Denmark	Indoor			NA	NA	NA		Triticum aestivum	C3 grass	24	40	16	0.166667	0.458	0.85	0.023	0.086
Li 2020	Australia	Indoor			NA	NA	NA		Gossypium hirsutum	Nonlegume forb	32	36	4		0.393	0.358	0.015	0.02
Liang 2016	China	Indoor			NA	NA	NA		Paris polyphylla	Nonlegume forb	24	32	8	2	0.07	0.12	0.007	0.008
Liu 2010	China	Indoor			NA	NA	NA		Lycopersicon esculentum	Nonlegume forb	25	38	13	0.0666667	2.16	1.73	0.48	0.17
Locke 2013	USA	Indoor			NA	NA	NA		Glycine max	Legume forb	25	30	5		0.435	0.412	0.055	0.057
Lu 2017	China	Indoor			NA	NA	NA		Solanum lycopersicum	Nonlegume forb	25	35	10	0.166667	0.101	0.038	0.005	0.005
Luo 2010	China	Indoor			NA	NA	NA		Vitis vinifera	Liana	20	40	20	0.2	0.046	0.027	0.002	0.002
Luomala 2003	Finland	Indoor	62.78	30.97	NA	NA	NA		Pinus sylvestris	Conifer	20	22.8	2.8	10	0.125	0.037	0.075	0.014
Luomala 2003	Finland	Indoor	62.78	30.97	NA	NA	NA		Pinus sylvestris	Conifer	20	22.8	2.8	22	0.035	0.016	0.008	0.003
Luomala 2003	Finland	Indoor	62.78	30.97	NA	NA	NA		Pinus sylvestris	Conifer	20	22.8	2.8	12	0.023	0.02	0.001	0.01
Maenpaa 2011	Finland	Field	61.8	29.3	3.45833	0.8873	0.245977	Boreal forest	Betula pendula	Deciduous broadleaf	17.1	18	1	2.5	0.584	0.349	0.02	0.023
Maenpaa 2011	Finland	Field	61.8	29.3	3.45833	0.8873	0.245977	Boreal forest	Populus tremula	Deciduous broadleaf	17.1	18	1	2.5	0.51	0.429	0.035	0.013
Maherali 2000	USA	Indoor			NA	NA	NA		Pinus ponderosa	Conifer	25	30	5	5.6	0.086	0.105	0.006	0.005
Maherali 2000	USA	Indoor			NA	NA	NA		Pinus ponderosa	Conifer	25	30	5	5.6	0.086	0.105	0.006	0.005
Maherali 2000	USA	Indoor			NA	NA	NA		Pinus ponderosa	Conifer	25	30	5	5.6	0.086	0.105	0.006	0.005
Martinez 2017	Germany	Field	48.4	11.68	8	0.9595	0.263109	Temperate forest	Pinus sylvestris	Conifer	20	22	2	3.7	0.167	0.159	0.014	0.013
Martinez 2017	Germany	Field	48.4	11.68	8	0.9595	0.263109	Temperate forest	Pinus sylvestris	Conifer	24	26	2	2.5	0.195	0.195	0.028	0.03
Martinez 2017	Germany	Field	48.4	11.68	8	0.9595	0.263109	Temperate forest	Quercus spp	Deciduous broadleaf	20	22	2	3.7	0.413	0.48	0.028	0.025
Martinez 2017	Germany	Field	48.4	11.68	8	0.9595	0.263109	Temperate forest	Quercus spp	Deciduous broadleaf	24	26	2	2.5	0.171	0.136	0.035	0.026
Martinez 2017	Germany	Field	48.4	11.68	8	0.9595	0.263109	Temperate forest	Castanea sativa	Deciduous broadleaf	20	22	2	3.7	0.489	0.477	0.029	0.033
Martinez 2017	Germany	Field	48.4	11.68	8	0.9595	0.263109	Temperate forest	Castanea sativa	Deciduous broadleaf	24	26	2	2.5	0.235	0.228	0.039	0.047
Noia 2018	Brazil	Indoor	-20.78	41.4	NA	NA	NA		Hevea brasiliensis	Deciduous broadleaf	28	34	6	0.0333333	0.065	0.031	0.007	0.003
Noia 2018	Brazil	Indoor	-20.78	41.4	NA	NA	NA		Hevea brasiliensis	Deciduous broadleaf	28	34	6	0.1	0.079	0.041	0.005	0.004
Noia 2018	Brazil	Indoor	-20.78	41.4	NA	NA	NA		Hevea brasiliensis	Deciduous broadleaf	28	34	6	0.166667	0.079	0.028	0.004	0.003
Noia 2018	Brazil	Indoor	-20.78	41.4	NA	NA	NA		Hevea brasiliensis	Deciduous broadleaf	28	34	6	0.233333	0.08	0.013	0.007	0.001
Noia 2018	Brazil	Indoor	-20.78	41.4	NA	NA	NA		Hevea brasiliensis	Deciduous broadleaf	28	34	6	0.0333333	0.065	0.023	0.007	0.004
Noia 2018	Brazil	Indoor	-20.78	41.4	NA	NA	NA		Hevea brasiliensis	Deciduous broadleaf	28	34	6	0.1	0.079	0.022	0.005	0.002
Noia 2018	Brazil	Indoor	-20.78	41.4	NA	NA	NA		Hevea brasiliensis	Deciduous broadleaf	28	34	6	0.166667	0.079	0.025	0.004	0.003
Noia 2018	Brazil	Indoor	-20.78	41.4	NA	NA	NA		Hevea brasiliensis	Deciduous broadleaf	28	34	6	0.233333	0.08	0.044	0.007	0.005
Noia 2018	Brazil	Indoor	-20.78	41.4	NA	NA	NA		Hevea brasiliensis	Deciduous broadleaf	28	34	6	0.0333333	0.058	0.043	0.002	0.004
Noia 2018	Brazil	Indoor	-20.78	41.4	NA	NA	NA		Hevea brasiliensis	Deciduous broadleaf	28	34	6	0.1	0.048	0.027	0.007	0.004
Noia 2018	Brazil	Indoor	-20.78	41.4	NA	NA	NA		Hevea brasiliensis	Deciduous broadleaf	28	34	6	0.166667	0.071	0.031	0.008	0.009
Noia 2018	Brazil	Indoor	-20.78	41.4	NA	NA	NA		Hevea brasiliensis	Deciduous broadleaf	28	34	6	0.233333	0.058	0.01	0.005	0.002
Noia 2018	Brazil	Indoor	-20.78	41.4	NA	NA	NA		Hevea brasiliensis	Deciduous broadleaf	28	34	6	0.0333333	0.058	0.016	0.002	0.002
Noia 2018	Brazil	Indoor	-20.78	41.4	NA	NA	NA		Hevea brasiliensis	Deciduous broadleaf	28	34	6	0.1	0.048	0.02	0.007	0.003
Noia 2018	Brazil	Indoor	-20.78	41.4	NA	NA	NA		Hevea brasiliensis	Deciduous broadleaf	28	34	6	0.166667	0.071	0.017	0.008	0.004
Noia 2018	Brazil	Indoor	-20.78	41.4	NA	NA	NA		Hevea brasiliensis	Deciduous broadleaf	28	34	6	0.233333	0.058	0.025	0.005	0.002
Osorio 2013	Portugal	Indoor			NA	NA	NA		Tuberaria major	Nonlegume forb	25	32	7	0.333333	0.085	0.256	0.012	0.048
Panigrahi 2016	India	Indoor			NA	NA	NA		Oryza sativa	C3 grass	30	34	4	0.4	0.5	0.54	0.036	0.013
Perdomo 2016	UK	Indoor			NA	NA	NA		Oryza sativa	C3 grass	25	38	13	1.33333	0.477	0.571	0.052	0.026
Perdomo 2016	UK	Indoor			NA	NA	NA		Triticum aestivum	C3 grass	25	38	13	1.33333	0.519	0.434	0.03	0.043
Perdomo 2016	UK	Indoor			NA	NA	NA		Zea mays	C4 grass	25	38	13	1.33333	0.163	0.183	0.013	0.02
Phillips 2011	Australia	Indoor			NA	NA	NA		Eucalyptus saligna	Evergreen broadleaf	26	30	4	4	0.37	0.49	0.14	0.1
Phillips 2011	Australia	Indoor			NA	NA	NA		Eucalyptus sideroxylon	Evergreen broadleaf	26	30	4	4	0.43	0.63	0.07	0.16
Pozo 2005	Spain	Indoor			NA	NA	NA		Triticum aestivum	C3 grass			4	1.66667	0.225	0.281	0.033	0.042
Pozo 2005	Spain	Indoor			NA	NA	NA		Triticum aestivum	C3 grass			4	2.06667	0.243	0.274	0.031	0.047
Pozo 2005	Spain	Indoor			NA	NA	NA		Triticum aestivum	C3 grass			4	0.766667	0.345	0.318	0.07	0.027
Pozo 2005	Spain	Indoor			NA	NA	NA		Triticum aestivum	C3 grass			4	1.2	0.382	0.321	0.067	0.1
Prasad 2011	USA	Indoor			NA	NA	NA		Sorghum bicolor	C4 grass	22	28	6	0.3	0.42	0.43	0.015	0.006
Prieto 2009	Spain	Field	41.3	1.82	14.8125	0.4638	0.520128	Mediterranean	Erica multiflora	Shrub			1	46	0.059	0.059	0.009	0.009
Prieto 2009	Spain	Field	41.3	1.82	14.8125	0.4638	0.520128	Mediterranean	Erica multiflora	Shrub			1	48	0.081	0.105	0.009	0.018
Prieto 2009	Spain	Field	41.3	1.82	14.8125	0.4638	0.520128	Mediterranean	Erica multiflora	Shrub			1	51	0.034	0.056	0.006	0.016
Prieto 2009	Spain	Field	41.3	1.82	14.8125	0.4638	0.520128	Mediterranean	Erica multiflora	Shrub			1	54	0.051	0.044	0.022	0.003
Prieto 2009	Spain	Field	41.3	1.82	14.8125	0.4638	0.520128	Mediterranean	Erica multiflora	Shrub			1	58	0.023	0.021	0.004	0.006
Prieto 2009	Spain	Field	41.3	1.82	14.8125	0.4638	0.520128	Mediterranean	Erica multiflora	Shrub			1	66	0.026	0.022	0.01	0.007
Prieto 2009	Spain	Field	41.3	1.82	14.8125	0.4638	0.520128	Mediterranean	Erica multiflora	Shrub			1	68	0.017	0.019	0.007	0.001
Prieto 2009	Spain	Field	41.3	1.82	14.8125	0.4638	0.520128	Mediterranean	Erica multiflora	Shrub			1	70	0.018	0.019	0.006	0.004
Prieto 2009	Spain	Field	41.3	1.82	14.8125	0.4638	0.520128	Mediterranean	Erica multiflora	Shrub			1	73	0.019	0.009	0.005	0.002
Prieto 2009	Spain	Field	41.3	1.82	14.8125	0.4638	0.520128	Mediterranean	Globularia alypum	Shrub			1	46	0.086	0.071	0.011	0.004
Prieto 2009	Spain	Field	41.3	1.82	14.8125	0.4638	0.520128	Mediterranean	Globularia alypum	Shrub			1	48	0.132	0.149	0.009	0.01
Prieto 2009	Spain	Field	41.3	1.82	14.8125	0.4638	0.520128	Mediterranean	Globularia alypum	Shrub			1	51	0.057	0.046	0.011	0.003
Prieto 2009	Spain	Field	41.3	1.82	14.8125	0.4638	0.520128	Mediterranean	Globularia alypum	Shrub			1	54	0.079	0.073	0.017	0.02
Prieto 2009	Spain	Field	41.3	1.82	14.8125	0.4638	0.520128	Mediterranean	Globularia alypum	Shrub			1	58	0.032	0.052	0.009	0.004
Prieto 2009	Spain	Field	41.3	1.82	14.8125	0.4638	0.520128	Mediterranean	Globularia alypum	Shrub			1	66	0.038	0.041	0.01	0.007
Prieto 2009	Spain	Field	41.3	1.82	14.8125	0.4638	0.520128	Mediterranean	Globularia alypum	Shrub			1	68	0.025	0.042	0.004	0.016
Prieto 2009	Spain	Field	41.3	1.82	14.8125	0.4638	0.520128	Mediterranean	Globularia alypum	Shrub			1	70	0.041	0.029	0.005	0.007
Prieto 2009	Spain	Field	41.3	1.82	14.8125	0.4638	0.520128	Mediterranean	Globularia alypum	Shrub			1	73	0.018	0.033	0.007	0.002
Prieto 2009	Spain	Field	41.3	1.82	14.8125	0.4638	0.520128	Mediterranean	Pinus halepensis	Conifer			1	48	0.286	0.208	0.019	0.024
Prieto 2009	Spain	Field	41.3	1.82	14.8125	0.4638	0.520128	Mediterranean	Pinus halepensis	Conifer			1	51	0.033	0.04	0.004	0.009
Prieto 2009	Spain	Field	41.3	1.82	14.8125	0.4638	0.520128	Mediterranean	Pinus halepensis	Conifer			1	54	0.07	0.061	0.003	0.011
Prieto 2009	Spain	Field	41.3	1.82	14.8125	0.4638	0.520128	Mediterranean	Pinus halepensis	Conifer			1	58	0.066	0.066	0.012	0.011
Prieto 2009	Spain	Field	41.3	1.82	14.8125	0.4638	0.520128	Mediterranean	Pinus halepensis	Conifer			1	66	0.031	0.031	0.004	0.004
Prieto 2009	Spain	Field	41.3	1.82	14.8125	0.4638	0.520128	Mediterranean	Pinus halepensis	Conifer			1	68	0.026	0.031	0.004	0.008
Prieto 2009	Spain	Field	41.3	1.82	14.8125	0.4638	0.520128	Mediterranean	Pinus halepensis	Conifer			1	70	0.014	0.056	0.003	0.028
Prieto 2009	Spain	Field	41.3	1.82	14.8125	0.4638	0.520128	Mediterranean	Pinus halepensis	Conifer			1	73	0.014	0.032	0.006	0.021
Qi 2014	China	Indoor			NA	NA	NA		Lycopersicon esculentum	Nonlegume forb	25	40	15	0.233333	0.177	0.085	0.015	0.006
Qiang 1995	USA	Indoor			NA	NA	NA		Triticum aestivum	C3 grass	25	35	10	0.1	0.18	0.202	0.012	0.007
Qiang 1995	USA	Indoor			NA	NA	NA		Triticum aestivum	C3 grass	25	35	10	0.166667	0.131	0.062	0.019	0.011
Quentin 2015	Australia	Indoor	-33.61	150.74	NA	NA	NA		Eucalyptus globulus	Evergreen broadleaf			3	4	0.567	0.515	0.06	0.103
Quentin 2015	Australia	Indoor	-33.61	150.74	NA	NA	NA		Eucalyptus globulus	Evergreen broadleaf			3	7	0.094	0.227	0.018	0.219
Ren 2014	China	Indoor			NA	NA	NA		Populus	Deciduous broadleaf	23	28	5	1	0.114	0.524	0.034	0.126
Ren 2014	China	Indoor			NA	NA	NA		Populus	Deciduous broadleaf	23	33	10	1	0.114	0.678	0.034	0.118
Rodrigues 2016	Brazil	Indoor			NA	NA	NA		Coffea canephora	Evergreen broadleaf	25	31	6	10	0.038	0.031	0.002	0.006
Rodrigues 2016	Brazil	Indoor			NA	NA	NA		Coffea canephora	Evergreen broadleaf	25	37	12	10	0.038	0.072	0.002	0.008
Rodrigues 2016	Brazil	Indoor			NA	NA	NA		Coffea canephora	Evergreen broadleaf	25	42	17	10	0.038	0.041	0.002	0.008
Rodrigues 2016	Brazil	Indoor			NA	NA	NA		Coffea arabica	Evergreen broadleaf	25	31	6	10	0.033	0.031	0.004	0.004
Rodrigues 2016	Brazil	Indoor			NA	NA	NA		Coffea arabica	Evergreen broadleaf	25	37	12	10	0.033	0.051	0.004	0.008
Rodrigues 2016	Brazil	Indoor			NA	NA	NA		Coffea arabica	Evergreen broadleaf	25	42	17	10	0.033	0.031	0.004	0.008
Rodrigues 2016	Brazil	Indoor			NA	NA	NA		Coffea arabica	Evergreen broadleaf	25	31	6	10	0.04	0.068	0.006	0.009
Rodrigues 2016	Brazil	Indoor			NA	NA	NA		Coffea arabica	Evergreen broadleaf	25	37	12	10	0.04	0.028	0.006	0.003
Rodrigues 2016	Brazil	Indoor			NA	NA	NA		Coffea arabica	Evergreen broadleaf	25	42	17	10	0.04	0.076	0.006	0.007
Ruiz 2013	USA	Field	40.04	-88.23	11.0958	0.8348	0.436714	Crop	Glycine max	C3 grass			3.5	2.1	0.367	0.355	0.027	0.021
Ruiz 2013	USA	Field	40.04	-88.23	11.0958	0.8348	0.436714	Crop	Glycine max	C3 grass			3.5	2.56667	0.757	0.608	0.037	0.029
Ruiz 2013	USA	Field	40.04	-88.23	11.0958	0.8348	0.436714	Crop	Glycine max	C3 grass			3.5	3	0.865	0.526	0.029	0.029
Ruiz 2013	USA	Field	40.04	-88.23	11.0958	0.8348	0.436714	Crop	Glycine max	C3 grass			3.5	3.46667	0.544	0.336	0.031	0.022
Ruiz 2013	USA	Field	40.04	-88.23	11.0958	0.8348	0.436714	Crop	Glycine max	C3 grass			3.5	3.93333	0.619	0.554	0.032	0.024
Ruiz 2013	USA	Field	40.04	-88.23	11.0958	0.8348	0.436714	Crop	Glycine max	C3 grass			3.5	4.4	0.577	0.426	0.03	0.033
Ruiz 2013	USA	Field	40.04	-88.23	11.0958	0.8348	0.436714	Crop	Glycine max	C3 grass			3.5	4.7	0.055	0.055	0.014	0.016
Ruiz 2013	USA	Field	40.04	-88.23	11.0958	0.8348	0.436714	Crop	Glycine max	C3 grass			3.5	26.2	0.623	0.517	0.03	0.028
Ruiz 2013	USA	Field	40.04	-88.23	11.0958	0.8348	0.436714	Crop	Glycine max	C3 grass			3.5	26.6667	0.774	0.47	0.035	0.033
Ruiz 2013	USA	Field	40.04	-88.23	11.0958	0.8348	0.436714	Crop	Glycine max	C3 grass			3.5	27.1333	0.441	0.265	0.038	0.024
Ruiz 2013	USA	Field	40.04	-88.23	11.0958	0.8348	0.436714	Crop	Glycine max	C3 grass			3.5	27.6	0.265	0.126	0.015	0.01
Ruiz 2013	USA	Field	40.04	-88.23	11.0958	0.8348	0.436714	Crop	Glycine max	C3 grass			3.5	28.0667	0.311	0.127	0.028	0.016
Ruiz 2013	USA	Field	40.04	-88.23	11.0958	0.8348	0.436714	Crop	Glycine max	C3 grass			3.5	28.3667	0.166	0.106	0.017	0.015
Ruiz 2015	USA	Field	40.04	-88.23	11.0958	0.8348	0.436714	Crop	Zea mays	C4 grass	22.7	25.4	2.7	1.43333	0.302	0.296	0.019	0.02
Ruiz 2015	USA	Field	40.04	-88.23	11.0958	0.8348	0.436714	Crop	Zea mays	C4 grass	22.7	25.4	2.7	1.9	0.268	0.234	0.014	0.014
Ruiz 2015	USA	Field	40.04	-88.23	11.0958	0.8348	0.436714	Crop	Zea mays	C4 grass	22.7	25.4	2.7	2.33333	0.19	0.182	0.017	0.015
Ruiz 2015	USA	Field	40.04	-88.23	11.0958	0.8348	0.436714	Crop	Zea mays	C4 grass	22.7	25.4	2.7	3.3	0.24	0.198	0.005	0.015
Ruiz 2015	USA	Field	40.04	-88.23	11.0958	0.8348	0.436714	Crop	Zea mays	C4 grass	22.7	25.4	2.7	3.76667	0.108	0.092	0.006	0.004
Sage 2020	USA	Field			NA	NA	NA	Temperate grassland	Pascopyrum smithii	C3 grass	22.5	24	1.5	36.5667	0.318	0.261	0.057	0.045
Sage 2020	USA	Field			NA	NA	NA	Temperate grassland	Pascopyrum smithii	C3 grass	22.5	24	1.5	37.7667	0.363	0.458	0.073	0.067
Sage 2020	USA	Field			NA	NA	NA	Temperate grassland	Pascopyrum smithii	C3 grass	22.5	24	1.5	40.2667	0.092	0.092	0.029	0.015
Sage 2020	USA	Field			NA	NA	NA	Temperate grassland	Sphaeralcea coccinea	Nonlegume forb	22.5	24	1.5	36.5667	0.602	0.579	0.026	0.139
Sage 2020	USA	Field			NA	NA	NA	Temperate grassland	Sphaeralcea coccinea	Nonlegume forb	22.5	24	1.5	38.5667	0.172	0.261	0.014	0.096
Sage 2020	USA	Field			NA	NA	NA	Temperate grassland	Sphaeralcea coccinea	Nonlegume forb	22.5	24	1.5	40.2667	0.055	0.039	0.009	0.011
Sage 2020	USA	Field			NA	NA	NA	Temperate grassland	Pascopyrum smithii	C3 grass	22.5	24	1.5	36.8	0.503	0.172	0.106	0.086
Sage 2020	USA	Field			NA	NA	NA	Temperate grassland	Pascopyrum smithii	C3 grass	22.5	24	1.5	37.5333	0.229	0.281	0.024	0.022
Sage 2020	USA	Field			NA	NA	NA	Temperate grassland	Pascopyrum smithii	C3 grass	22.5	24	1.5	38.4667	0.25	0.09	0.024	0.013
Sage 2020	USA	Field			NA	NA	NA	Temperate grassland	Pascopyrum smithii	C3 grass	22.5	24	1.5	39.4333	0.087	0.085	0.012	0.014
Sage 2020	USA	Field			NA	NA	NA	Temperate grassland	Sphaeralcea coccinea	Nonlegume forb	22.5	24	1.5	36.8	0.129	0.374	0.043	0.054
Sage 2020	USA	Field			NA	NA	NA	Temperate grassland	Sphaeralcea coccinea	Nonlegume forb	22.5	24	1.5	37.5333	0.28	0.173	0.089	0.031
Sage 2020	USA	Field			NA	NA	NA	Temperate grassland	Sphaeralcea coccinea	Nonlegume forb	22.5	24	1.5	38.4667	0.229	0.156	0.099	0.014
Sage 2020	USA	Field			NA	NA	NA	Temperate grassland	Sphaeralcea coccinea	Nonlegume forb	22.5	24	1.5	39.4333	0.175	0.071	0.059	0.029
Sage 2020	USA	Field			NA	NA	NA	Temperate grassland	Artemisia frigida	Shrub	22.5	24	1.5	36.8	0.268	0.311	0.042	0.108
Sage 2020	USA	Field			NA	NA	NA	Temperate grassland	Artemisia frigida	Shrub	22.5	24	1.5	37.5333	0.193	0.445	0.081	0.168
Sage 2020	USA	Field			NA	NA	NA	Temperate grassland	Artemisia frigida	Shrub	22.5	24	1.5	38.4667	0.243	0.15	0.039	0.019
Sage 2020	USA	Field			NA	NA	NA	Temperate grassland	Artemisia frigida	Shrub	22.5	24	1.5	39.4333	0.045	0.039	0.009	0.011
Sage 2020	USA	Field			NA	NA	NA	Temperate grassland	Hesperostipa comata	C3 grass	22.5	24	1.5	36.8	0.379	0.349	0.081	0.18
Sage 2020	USA	Field			NA	NA	NA	Temperate grassland	Hesperostipa comata	C3 grass	22.5	24	1.5	38.4667	0.188	0.118	0.01	0.009
Sage 2020	USA	Field			NA	NA	NA	Temperate grassland	Hesperostipa comata	C3 grass	22.5	24	1.5	39.4333	0.117	0.075	0.045	0.015
Salazar 2015	Spain	Indoor			NA	NA	NA		Vitis vinifera	Liana	26	30	4	0.333333	0.116	0.103	0.026	0.035
Salazar 2015	Spain	Indoor			NA	NA	NA		Vitis vinifera	Liana	26	30	4	0.666667	0.081	0.113	0.026	0.032
Sicher 2013	USA	Indoor			NA	NA	NA		Glycine max	C3 grass	28	32	4		0.403	0.881	0.022	0.036
Sicher 2013	USA	Indoor			NA	NA	NA		Glycine max	C3 grass	28	36	8		0.403	0.985	0.022	0.05
Smith 2012	USA	Indoor			NA	NA	NA		Eucalyptus sideroxylon	Evergreen broadleaf	26	30	4	7	0.222	0.188	0.026	0.033
Smith 2016	USA	Field	42.38	-71.21	9.6375	0.9798	0.455327	Temperate forest	Betula lenta	Evergreen broadleaf			0.56	36	0.093	0.095	0.039	0.037
Smith 2016	USA	Field	42.38	-71.21	9.6375	0.9798	0.455327	Temperate forest	Betula lenta	Evergreen broadleaf			1.69	36	0.093	0.082	0.039	0.039
Smith 2016	USA	Field	42.38	-71.21	9.6375	0.9798	0.455327	Temperate forest	Betula lenta	Evergreen broadleaf			2.81	36	0.093	0.06	0.039	0.039
Song 2014	China	Indoor			NA	NA	NA		Populus simonii	Deciduous broadleaf	25	45	20	0.0333333	0.682	0.114	0.038	0.012
Sonjaroon 2016	Thailand	Indoor	13.83	100.57	NA	NA	NA		Oryza sativa	C3 grass	30	40	10	0.1	0.834	0.764	0.053	0.032
Sonjaroon 2016	Thailand	Indoor	13.83	100.57	NA	NA	NA		Oryza sativa	C3 grass	30	40	10	0.2	0.882	0.509	0.038	0.026
Sonjaroon 2016	Thailand	Indoor	13.83	100.57	NA	NA	NA		Oryza sativa	C3 grass	30	40	10	0.3	0.83	0.452	0.064	0.016
Sun 2017	China	Indoor			NA	NA	NA		Cucumis sativus	Nonlegume forb	28	35	7	0.166667	0.304	0.265	0.014	0.013
Sun 2017	China	Indoor			NA	NA	NA		Cucumis sativus	Nonlegume forb	28	42	14	0.166667	0.304	0.249	0.018	0.011
Teng 2010	China	Indoor			NA	NA	NA		Oryza sativa	C3 grass	28	35	7	0.166667	0.324	0.478	0.019	0.02
Teng 2010	China	Indoor			NA	NA	NA		Oryza sativa	C3 grass	28	35	7	0.166667	0.156	0.22	0.008	0.014
Tjoelker 1998	USA	Indoor			NA	NA	NA		Populus tremuloides	Deciduous broadleaf	18	21	3	1.36667	0.314	0.462	0.036	0.039
Tjoelker 1998	USA	Indoor			NA	NA	NA		Populus tremuloides	Deciduous broadleaf	18	24	6	1.36667	0.314	0.346	0.036	0.043
Tjoelker 1998	USA	Indoor			NA	NA	NA		Populus tremuloides	Deciduous broadleaf	18	27	9	1.36667	0.314	0.533	0.036	0.036
Tjoelker 1998	USA	Indoor			NA	NA	NA		Populus tremuloides	Deciduous broadleaf	18	30	12	1.36667	0.314	0.406	0.036	0.041
Tjoelker 1998	USA	Indoor			NA	NA	NA		Larix laricina	Conifer	18	21	3	3	0.186	0.181	0.028	0.029
Tjoelker 1998	USA	Indoor			NA	NA	NA		Larix laricina	Conifer	18	24	6	3	0.186	0.199	0.028	0.03
Tjoelker 1998	USA	Indoor			NA	NA	NA		Larix laricina	Conifer	18	27	9	3	0.186	0.259	0.028	0.031
Tjoelker 1998	USA	Indoor			NA	NA	NA		Larix laricina	Conifer	18	30	12	3	0.186	0.213	0.028	0.029
Tjoelker 1998	USA	Indoor			NA	NA	NA		Betula papyrifera	Deciduous broadleaf	18	21	3	1.36667	0.469	0.627	0.042	0.052
Tjoelker 1998	USA	Indoor			NA	NA	NA		Betula papyrifera	Deciduous broadleaf	18	24	6	1.36667	0.469	0.519	0.042	0.054
Tjoelker 1998	USA	Indoor			NA	NA	NA		Betula papyrifera	Deciduous broadleaf	18	27	9	1.36667	0.469	0.764	0.042	0.038
Tjoelker 1998	USA	Indoor			NA	NA	NA		Betula papyrifera	Deciduous broadleaf	18	30	12	1.36667	0.469	0.452	0.042	0.052
Tjoelker 1998	USA	Indoor			NA	NA	NA		Pinus banksiana	Conifer	18	21	3	3	0.164	0.147	0.03	0.033
Tjoelker 1998	USA	Indoor			NA	NA	NA		Pinus banksiana	Conifer	18	24	6	3	0.164	0.181	0.03	0.024
Tjoelker 1998	USA	Indoor			NA	NA	NA		Pinus banksiana	Conifer	18	27	9	3	0.164	0.267	0.03	0.032
Tjoelker 1998	USA	Indoor			NA	NA	NA		Pinus banksiana	Conifer	18	30	12	3	0.164	0.224	0.03	0.031
Tjoelker 1998	USA	Indoor			NA	NA	NA		Picea mariana	Conifer	18	21	3	3	0.124	0.124	0.012	0.013
Tjoelker 1998	USA	Indoor			NA	NA	NA		Picea mariana	Conifer	18	24	6	3	0.124	0.142	0.012	0.015
Tjoelker 1998	USA	Indoor			NA	NA	NA		Picea mariana	Conifer	18	27	9	3	0.124	0.166	0.012	0.014
Tjoelker 1998	USA	Indoor			NA	NA	NA		Picea mariana	Conifer	18	30	12	3	0.124	0.107	0.012	0.012
Ultra 2012	Korea	Indoor			NA	NA	NA		Pinus densiflora	Conifer	25	30	5	4.66667	0.047	0.056	0.01	0.005
Vu 2002	USA	Indoor	29.63	-82.37	NA	NA	NA		Citrus paradisi	Evergreen broadleaf	22	26.5	4.5	29	0.121	0.167	0.007	0.017
Vu 2005	USA	Indoor	29.63	-82.37	NA	NA	NA		Arachis hypogaea	Legume forb	22	26.5	4.5	2.53333	0.522	0.652	0.027	0.03
Vu 2009	USA	Indoor	29.63	-82.37	NA	NA	NA		Saccharum officinarum	C4 grass	22	26.5	4.5	3	0.352	0.314	0.049	0.043
Vu 2009	USA	Indoor	29.63	-82.37	NA	NA	NA		Saccharum officinarum	C4 grass	22	26.5	4.5	3	0.33	0.33	0.041	0.04
Wang 1997	Finland	Field	62.78	30.97	2.17083	1.0141	0.227442	Crop	Pinus sylvestris	Conifer			2	48.6667	0.154	0.16	0.012	0.01
Wang 2016	China	Indoor			NA	NA	NA		Lolium perenne	C3 grass	25	35	10	0.233333	0.181	0.142	0.012	0.011
Wang 2016	China	Indoor			NA	NA	NA		Lolium perenne	C3 grass	25	35	10	0.233333	0.192	0.134	0.014	0.009
Wang 2016	China	Indoor			NA	NA	NA		Lolium perenne	C3 grass	25	35	10	0.466667	0.181	0.101	0.012	0.008
Wang 2016	China	Indoor			NA	NA	NA		Lolium perenne	C3 grass	25	35	10	0.466667	0.192	0.081	0.014	0.006
Wang 2016	China	Indoor			NA	NA	NA		Lolium perenne	C3 grass	25	35	10	0.7	0.181	0.087	0.012	0.009
Wang 2016	China	Indoor			NA	NA	NA		Lolium perenne	C3 grass	25	35	10	0.7	0.192	0.045	0.014	0.012
Wang B 2020	China	Field	30.35	112.15	16.825	0.9132	0.558187	Crop	Oryza sativa	C3 grass			2	37.5	0.608	0.659	0.032	0.028
Wang B 2020	China	Field	30.35	112.15	16.825	0.9132	0.558187	Crop	Oryza sativa	C3 grass			2	38	0.747	0.821	0.038	0.036
Wang B 2020	China	Field	30.35	112.15	16.825	0.9132	0.558187	Crop	Oryza sativa	C3 grass			2	38.4667	0.691	0.699	0.03	0.037
Wang B 2020	China	Field	30.35	112.15	16.825	0.9132	0.558187	Crop	Oryza sativa	C3 grass			2	38.9667	0.492	0.422	0.028	0.018
Wang B 2020	China	Field	30.35	112.15	16.825	0.9132	0.558187	Crop	Oryza sativa	C3 grass			2	39.4	0.419	0.323	0.023	0.018
Wang B 2020	China	Field	30.35	112.15	16.825	0.9132	0.558187	Crop	Oryza sativa	C3 grass			2	37.5	0.898	0.952	0.049	0.034
Wang B 2020	China	Field	30.35	112.15	16.825	0.9132	0.558187	Crop	Oryza sativa	C3 grass			2	37.9	0.829	0.865	0.043	0.039
Wang B 2020	China	Field	30.35	112.15	16.825	0.9132	0.558187	Crop	Oryza sativa	C3 grass			2	38.3667	0.762	0.788	0.038	0.036
Wang B 2020	China	Field	30.35	112.15	16.825	0.9132	0.558187	Crop	Oryza sativa	C3 grass			2	39.0333	0.564	0.584	0.029	0.027
Wang B 2020	China	Field	30.35	112.15	16.825	0.9132	0.558187	Crop	Oryza sativa	C3 grass			2	39.5333	0.291	0.283	0.017	0.013
Wertin 2010	USA	Indoor			NA	NA	NA		Pinus taeda	Conifer	23.8	25.8	2	4	0.25	0.24	0.011	0.013
Wertin 2010	USA	Indoor			NA	NA	NA		Pinus taeda	Conifer	24.3	26.3	2	7	0.16	0.19	0.013	0.018
Wolfe 2006	USA	Indoor			NA	NA	NA		Phytolacca americana	Nonlegume forb	20	24	4	0.9	0.102	0.22	0.029	0.028
Wolfe 2006	USA	Indoor			NA	NA	NA		Phytolacca americana	Nonlegume forb	20	24	4	1.46667	0.327	0.416	0.047	0.047
Wolfe 2006	USA	Indoor			NA	NA	NA		Phytolacca americana	Nonlegume forb	20	24	4	3	0.079	0.166	0.08	0.059
Wu 2018	China	Field	23.15	112.51	21.525	1.3752	0.590021		Schima superba	Evergreen broadleaf	25	27	2	12.1667	0.169	0.13	0.031	0.02
Wu 2018	China	Field	23.15	112.51	21.525	1.3752	0.590021		Syzygium rehderianum	Evergreen broadleaf	25	27	2	12.1667	0.061	0.055	0.02	0.02
Wujeska 2015	Australia	Indoor	-37.42	143.88	NA	NA	NA		Acacia aneura	Evergreen broadleaf	25	31	6	0.0333333	0.438	0.181	0.056	0.058
Wujeska 2015	Australia	Indoor	-37.42	143.88	NA	NA	NA		Acacia aneura	Evergreen broadleaf	30	35	5	0.1	0.603	0.191	0.084	0.132
Wujeska 2015	Australia	Indoor	-37.42	143.88	NA	NA	NA		Acacia aneura	Evergreen broadleaf	28	33	5	0.166667	0.541	0.187	0.051	0.093
Wujeska 2015	Australia	Indoor	-37.42	143.88	NA	NA	NA		Acacia melanoxylon	Evergreen broadleaf	25	31	6	0.0333333	0.397	0.372	0.088	0.088
Wujeska 2015	Australia	Indoor	-37.42	143.88	NA	NA	NA		Acacia melanoxylon	Evergreen broadleaf	30	35	5	0.1	0.51	0.582	0.206	0.072
Wujeska 2015	Australia	Indoor	-37.42	143.88	NA	NA	NA		Acacia melanoxylon	Evergreen broadleaf	28	33	5	0.166667	0.335	0.38	0.056	0.033
Wujeska 2015	Australia	Indoor	-37.42	143.88	NA	NA	NA		Eucalyptus grandis	Evergreen broadleaf	27	39	12	0.0333333	0.508	0.074	0.076	0.031
Wujeska 2015	Australia	Indoor	-37.42	143.88	NA	NA	NA		Eucalyptus grandis	Evergreen broadleaf	26	37	11	0.1	0.36	0.111	0.033	0.06
Wujeska 2015	Australia	Indoor	-37.42	143.88	NA	NA	NA		Eucalyptus grandis	Evergreen broadleaf	24	35	11	0.166667	0.489	0.08	0.047	0.021
Wujeska 2015	Australia	Indoor	-37.42	143.88	NA	NA	NA		Eucalyptus tricarpa	Evergreen broadleaf	27	39	12	0.0333333	0.487	0.234	0.093	0.016
Wujeska 2015	Australia	Indoor	-37.42	143.88	NA	NA	NA		Eucalyptus tricarpa	Evergreen broadleaf	26	37	11	0.1	0.42	0.257	0.029	0.14
Wujeska 2015	Australia	Indoor	-37.42	143.88	NA	NA	NA		Eucalyptus tricarpa	Evergreen broadleaf	24	35	11	0.166667	0.434	0.261	0.068	0.206
Xu 2006	China	Indoor	39.8	116.47	NA	NA	NA		Leymus chinensis	C3 grass	26	29	3	0.933333	0.083	0.109	0.007	0.006
Xu 2006	China	Indoor	39.8	116.47	NA	NA	NA		Leymus chinensis	C3 grass	26	32	6	0.933333	0.083	0.098	0.007	0.006
Xu 2009	China	Indoor			NA	NA	NA		Leymus chinensis	C3 grass	20	25	5	1.53333	0.508	0.506	0.042	0.021
Xu 2012	China	Field	32.98	104.02	-0.829167	1.1604	0.132102	Temperate forest	Betula utilis	Deciduous broadleaf			2.9	4	0.408	0.546	0.025	0.016
Xu 2016	USA	Indoor			NA	NA	NA		Glycine max	C3 grass	28	36	8	0.0666667	0.523	0.548	0.023	0.027
Xu 2016	USA	Indoor			NA	NA	NA		Glycine max	C3 grass	28	36	8	0.266667	0.489	0.523	0.018	0.029
Xu 2016	USA	Indoor			NA	NA	NA		Glycine max	C3 grass	28	36	8	0.466667	0.327	0.404	0.022	0.021
Xu 2016	USA	Indoor			NA	NA	NA		Glycine max	C3 grass	28	36	8	0.666667	0.398	0.324	0.039	0.016
Xu 2016	USA	Indoor			NA	NA	NA		Glycine max	C3 grass	28	36	8	0.866667	0.372	0.309	0.016	0.02
Xu 2016	USA	Indoor			NA	NA	NA		Glycine max	C3 grass	28	36	8	1.06667	0.262	0.143	0.011	0.018
Xu 2016	USA	Indoor			NA	NA	NA		Glycine max	C3 grass	28	36	8	1.26667	0.187	0.143	0.013	0.016
Yang 2013	China	Indoor			NA	NA	NA		Oryza sativa	C3 grass	23	33	10	0.5	0.68	0.4	0.23	0.21
Yang 2013	China	Indoor			NA	NA	NA		Oryza sativa	C3 grass	23	33	10	0.5	0.57	0.32	0.18	0.11
Yang 2015	China	Indoor			NA	NA	NA		Eucommia ulmoides	Deciduous broadleaf	25	45	20	0.333333	0.26	0.231	0.001	0.015
Yang 2015	China	Indoor			NA	NA	NA		Eucommia ulmoides	Deciduous broadleaf	25	45	20	0.333333	0.264	0.238	0.036	0.018
Yang 2015	China	Indoor			NA	NA	NA		Eucommia ulmoides	Deciduous broadleaf	25	45	20	0.333333	0.257	0.226	0.015	0.013
Yang 2018	China	Indoor			NA	NA	NA		Lycopersicon esculentum	Nonlegume forb	28	35	7		1.04	0.73	0.06	0.03
Yang 2018	China	Indoor			NA	NA	NA		Lycopersicon esculentum	Nonlegume forb	28	38	10		1.04	0.78	0.06	0.05
Yang 2018	China	Indoor			NA	NA	NA		Lycopersicon esculentum	Nonlegume forb	28	41	13		1.04	0.37	0.06	0.04
Yu 2004	Canada	Indoor			NA	NA	NA		Cunninghamia lanceolata	Conifer	25	35	10	1.2	0.031	0.022	0.003	0.005
Yu 2004	Canada	Indoor			NA	NA	NA		Pinus massoniana	Conifer	25	35	10	1.2	0.029	0.012	0.002	0.004
Yu 2004	Canada	Indoor			NA	NA	NA		Pseudotsuga menziesii	Conifer	25	35	10	1.2	0.062	0.036	0.006	0.004
Yu 2004	Canada	Indoor			NA	NA	NA		Thuja plicata	Conifer	25	35	10	1.2	0.109	0.078	0.007	0.001
Yu 2016 Phytosynthetica	China	Indoor							Cunninghamia lanceolata	Conifer			2	2	0.1	0.15	0.01	0.01
Yu 2016 Phytosynthetica	China	Indoor							Cunninghamia lanceolata	Conifer			2	4	0.12	0.15	0.01	0.01
Yu 2017	China	Field			NA	NA	NA	Crop	Zea mays	C4 grass	26	30	4		0.045	0.032	0.003	0.001
Yu 2017	China	Field			NA	NA	NA	Crop	Zea mays	C4 grass	26	30	4		0.046	0.032	0.001	0.003
Zhang 2005	China	Indoor			NA	NA	NA		Ginkgo bipba	Deciduous broadleaf	25	30	5	4	0.153	0.199	0.01	0.017
Zhang 2007	China	Indoor			NA	NA	NA		Oryza sativa	C3 grass	27.3	33.5	6.2	0.233333	1.59	0.97	0.09	0.04
Zhang 2007	China	Indoor			NA	NA	NA		Oryza sativa	C3 grass	27.3	33.5	6.2	0.233333	1.58	0.7	0.08	0.05
Zhang 2011	China	Indoor			NA	NA	NA		Simmondsia Chinensis	Shrub	31.4	42.3	10.9	0.1	0.172	0.05	0.058	0.023
Zhang 2011	China	Indoor			NA	NA	NA		Simmondsia Chinensis	Shrub	31.4	46	14.6	0.1	0.172	0.047	0.058	0.044
Zhang 2014	China	Indoor	23.05	113.39	NA	NA	NA		Lantana camara	Shrub	22	26	4	4.2	0.218	0.272	0.06	0.041
Zhang 2014	China	Indoor	23.05	113.39	NA	NA	NA		Lantana camara	Shrub	22	30	8	4.2	0.218	0.586	0.06	0.019
Zhang 2015	China	Indoor			NA	NA	NA		Manihot esculenta	Shrub	25	30	5	1.5	0.143	0.147	0.054	0.014
Zhang 2015	China	Indoor			NA	NA	NA		Manihot esculenta	Shrub	25	30	5	1.5	0.092	0.191	0.034	0.015
Zhang 2015	China	Indoor			NA	NA	NA		Manihot esculenta	Shrub	25	30	5	1.5	0.145	0.158	0.049	0.022
Zhang 2015	China	Indoor			NA	NA	NA		Manihot esculenta	Shrub	25	45	20	1.5	0.143	0.244	0.054	0.024
Zhang 2015	China	Indoor			NA	NA	NA		Manihot esculenta	Shrub	25	45	20	1.5	0.092	0.047	0.034	0.004
Zhang 2015	China	Indoor			NA	NA	NA		Manihot esculenta	Shrub	25	45	20	1.5	0.145	0.143	0.049	0.008
Zhang 2017	China	Indoor			NA	NA	NA		Populus	Evergreen broadleaf	25	35	10	1.63333	0.28	0.2	0.04	0.02
Zhang 2017	China	Indoor			NA	NA	NA		Populus	Evergreen broadleaf	25	35	10	1.63333	0.28	0.09	0.04	0.03
Zhang 2018	China	Indoor	35.94	104.15	NA	NA	NA		Picea crassifolia	Conifer	25	35	10	4	0.026	0.023	0.001	0.001
Zhang 2018	China	Indoor	35.94	104.15	NA	NA	NA		Picea wilsonii	Conifer	25	35	10	4	0.038	0.015	0.001	0.002
Zhao 2008	China	Field	31.68	103.88	10.1167	0.8984	0.113178	Temperate forest	Picea asperata	Conifer	17.1	19.3	2.2	2	0.02	0.025	0.001	0.001
Zhao 2008	China	Field	31.68	103.88	10.1167	0.8984	0.113178	Temperate forest	Pinus tabulaeformis	Conifer	17.1	19.3	2.2	2	0.026	0.027	0.001	0.001
Zhao 2013	China	Indoor			NA	NA	NA		Oryza stavia	C3 grass	26.6	33.5	6.9	0.1	0.73	0.61	0.03	0.02
Zhao 2013	China	Indoor			NA	NA	NA		Oryza stavia	C3 grass	26.6	33.5	6.9	0.2	0.72	0.58	0.04	0.03
Zhao 2013	China	Indoor			NA	NA	NA		Oryza stavia	C3 grass	26.6	33.5	6.9	0.3	0.7	0.5	0.034	0.027
Zhao 2013	China	Indoor			NA	NA	NA		Oryza stavia	C3 grass	26.6	33.5	6.9	0.4	0.62	0.49	0.04	0.04
Zhao 2013	China	Indoor			NA	NA	NA		Oryza stavia	C3 grass	26.6	33.5	6.9	0.1	0.7	0.51	0.032	0.025
Zhao 2013	China	Indoor			NA	NA	NA		Oryza stavia	C3 grass	26.6	33.5	6.9	0.2	0.69	0.48	0.02	0.04
Zhao 2013	China	Indoor			NA	NA	NA		Oryza stavia	C3 grass	26.6	33.5	6.9	0.3	0.69	0.4	0.01	0.04
Zhao 2013	China	Indoor			NA	NA	NA		Oryza stavia	C3 grass	26.6	33.5	6.9	0.4	0.65	0.32	0.02	0.05
Zhao 2015	China	Indoor			NA	NA	NA		Fagopyrum dibotrys	Nonlegume forb	22	35	13	0.5	0.478	0.38	0.03	0.009
Zhao 2015	China	Indoor			NA	NA	NA		Fagopyrum dibotrys	Nonlegume forb	22	45	23	0.5	0.478	0.35	0.03	0.03
Zhao 2015	China	Indoor			NA	NA	NA		Fagopyrum dibotrys	Nonlegume forb	22	35	13	0.5	0.485	0.433	0.03	0.03
Zhao 2015	China	Indoor			NA	NA	NA		Fagopyrum dibotrys	Nonlegume forb	22	45	23	0.5	0.485	0.33	0.03	0.02
Zhao 2015	China	Indoor			NA	NA	NA		Fagopyrum dibotrys	Nonlegume forb	22	35	13	0.5	0.485	0.422	0.03	0.032
Zhao 2015	China	Indoor			NA	NA	NA		Fagopyrum dibotrys	Nonlegume forb	22	45	23	0.5	0.485	0.317	0.03	0.024
Zhao 2015	China	Indoor			NA	NA	NA		Fagopyrum dibotrys	Nonlegume forb	22	35	13	0.5	0.415	0.363	0.026	0.02
Zhao 2015	China	Indoor			NA	NA	NA		Fagopyrum dibotrys	Nonlegume forb	22	45	23	0.5	0.415	0.289	0.026	0.02
Zhao 2015	China	Indoor			NA	NA	NA		Fagopyrum dibotrys	Nonlegume forb	22	35	13	0.5	0.401	0.268	0.018	0.024
Zhao 2015	China	Indoor			NA	NA	NA		Fagopyrum dibotrys	Nonlegume forb	22	45	23	0.5	0.401	0.146	0.018	0.013
Zhao 2015	China	Indoor			NA	NA	NA		Fagopyrum dibotrys	Nonlegume forb	22	35	13	0.5	0.476	0.445	0.036	0.039
Zhao 2015	China	Indoor			NA	NA	NA		Fagopyrum dibotrys	Nonlegume forb	22	45	23	0.5	0.476	0.34	0.036	0.024
Zhao 2015	China	Indoor			NA	NA	NA		Fagopyrum dibotrys	Nonlegume forb	22	35	13	0.5	0.426	0.263	0.022	0.017
Zhao 2015	China	Indoor			NA	NA	NA		Fagopyrum dibotrys	Nonlegume forb	22	45	23	0.5	0.426	0.213	0.022	0.012
Zhao 2015	China	Indoor			NA	NA	NA		Fagopyrum dibotrys	Nonlegume forb	22	35	13	0.5	0.448	0.378	0.028	0.022
Zhao 2015	China	Indoor			NA	NA	NA		Fagopyrum dibotrys	Nonlegume forb	22	45	23	0.5	0.448	0.28	0.028	0.02
Zheng 2013	China	Field	36.93	116.57	13.3917	0.3974	0.613648	Crop	Zea may	C4 grass			2.08	21	0.177	0.458	0.034	0.073
Zhou 2016	China	Field	32.58	119.7	15.2	0.7554	0.468514	Crop	Oryza sativa	C3 grass			1	1.8	0.49	0.54	0.02	0.03
Zhou 2016	China	Field	32.58	119.7	15.2	0.7554	0.468514	Crop	Oryza sativa	C3 grass			1	2.26667	0.42	0.44	0.02	0.02
Zhou 2016	China	Field	32.58	119.7	15.2	0.7554	0.468514	Crop	Oryza sativa	C3 grass			1	2.83333	0.26	0.252	0.017	0.01
Zhou 2016	China	Field	32.58	119.7	15.2	0.7554	0.468514	Crop	Oryza sativa	C3 grass			1	3.4	0.22	0.19	0.01	0.01
Zhou 2016	China	Field	32.58	119.7	15.2	0.7554	0.468514	Crop	Oryza sativa	C3 grass			1	3.7	0.17	0.16	0.013	0.005
Zhu 2009	China	Indoor			NA	NA	NA		Festuca arundinacea	Nonlegume forb	20	38	18	0.1	0.269	0.117	0.02	0.011
Zhu 2009	China	Indoor			NA	NA	NA		Festuca arundinacea	Nonlegume forb	20	38	18	0.233333	0.269	0.087	0.02	0.014
Zhu 2009	China	Indoor			NA	NA	NA		Festuca arundinacea	Nonlegume forb	20	38	18	0.1	0.253	0.228	0.046	0.012
Zhu 2009	China	Indoor			NA	NA	NA		Festuca arundinacea	Nonlegume forb	20	38	18	0.233333	0.253	0.168	0.046	0.024
Zhu 2011	China	Indoor			NA	NA	NA		Zea mays	C4 grass	25	35	10	0.233333	0.126	0.094	0.007	0.006
Zhu 2011	China	Indoor			NA	NA	NA		Zea mays	C4 grass	25	40	15	0.233333	0.126	0.057	0.004	0.006
Zhu 2016	China	Indoor			NA	NA	NA		Vaccinium corymbosum	Shrub	25	30	5	3	0.038	0.041	0.014	0.01
Zhu 2016	China	Indoor			NA	NA	NA		Vaccinium corymbosum	Shrub	25	35	10	3	0.024	0.031	0.007	0.008
Zhu 2016	China	Indoor			NA	NA	NA		Vaccinium corymbosum	Shrub	25	40	15	3	0.011	0.034	0.003	0.006
Zhu 2016	China	Indoor			NA	NA	NA		Vaccinium corymbosum	Shrub	25	30	5	3	0.038	0.03	0.014	0.008
Zhu 2016	China	Indoor			NA	NA	NA		Vaccinium corymbosum	Shrub	25	35	10	3	0.024	0.019	0.007	0.003
Zhu 2016	China	Indoor			NA	NA	NA		Vaccinium corymbosum	Shrub	25	40	15	3	0.011	0.034	0.003	0.008
Zhu 2016	China	Indoor			NA	NA	NA		Vaccinium corymbosum	Shrub	25	30	5	3	0.038	0.019	0.014	0.005
Zhu 2016	China	Indoor			NA	NA	NA		Vaccinium corymbosum	Shrub	25	35	10	3	0.024	0.017	0.007	0.005
Zhu 2016	China	Indoor			NA	NA	NA		Vaccinium corymbosum	Shrub	25	40	15	3	0.011	0.024	0.003	0.005

## Sheet: iP
Article	Location	In/Out	Latitude	Longitude	MAP	AI	VPD	Biome	Species	Plant.functional.type	ambient.precipitation.percent	increased.precipitation.percent	delta.precipitation.percent	Duration.month	gs.ck	gs.ip	se.ck	se.ip
Barker 2006	USA	Field	36.82	-115.92	149	0.0483	1.3936	Desert	Larrea tridentata	Shrub	100			0.2	0.153	0.105	0.01	0.005
Barker 2006	USA	Field	36.82	-115.92	149	0.0483	1.3936	Desert	Larrea tridentata	Shrub	100			0.233333	0.112	0.078	0.011	0.004
Barker 2006	USA	Field	36.82	-115.92	149	0.0483	1.3936	Desert	Larrea tridentata	Shrub	100			0.3	0.038	0.017	0.012	0.008
Barker 2006	USA	Field	36.82	-115.92	149	0.0483	1.3936	Desert	Larrea tridentata	Shrub	100			0.333333	0.015	0.137	0.012	0.011
Barker 2006	USA	Field	36.82	-115.92	149	0.0483	1.3936	Desert	Larrea tridentata	Shrub	100			0.35	0.052	0.084	0.01	0.011
Barker 2006	USA	Field	36.82	-115.92	149	0.0483	1.3936	Desert	Larrea tridentata	Shrub	100			0.383333	0.042	0.029	0.006	0.008
Besson 2014	Portuga	Field	38.53	-8.02	625	0.3856	0.665381	Mediterranean	Quercus suber	Deciduous broadleaf	100	120	20	0.1	0.208	0.174	0.017	0.016
Besson 2014	Portuga	Field	38.53	-8.02	625	0.3856	0.665381	Mediterranean	Quercus suber	Deciduous broadleaf	100	120	20	0.2	0.086	0.069	0.006	0.003
Besson 2014	Portuga	Field	38.53	-8.02	625	0.3856	0.665381	Mediterranean	Quercus suber	Deciduous broadleaf	100	120	20	0.3	0.043	0.037	0.009	0.007
Besson 2014	Portuga	Field	38.53	-8.02	625	0.3856	0.665381	Mediterranean	Quercus suber	Deciduous broadleaf	100	120	20	0.333333	0.04	0.044	0.005	0.003
Besson 2014	Portuga	Field	38.53	-8.02	625	0.3856	0.665381	Mediterranean	Quercus suber	Deciduous broadleaf	100	120	20	0.4	0.244	0.238	0.008	0.039
Besson 2014	Portuga	Field	38.53	-8.02	625	0.3856	0.665381	Mediterranean	Quercus suber	Deciduous broadleaf	100	120	20	0.466667	0.08	0.078	0.006	0.022
Besson 2014	Portuga	Field	38.53	-8.02	625	0.3856	0.665381	Mediterranean	Quercus suber	Deciduous broadleaf	100	120	20	0.5	0.188	0.174	0.017	0.03
Besson 2014	Portuga	Field	38.53	-8.02	625	0.3856	0.665381	Mediterranean	Quercus suber	Deciduous broadleaf	100	120	20	0.533333	0.215	0.213	0.015	0.01
Besson 2014	Portuga	Field	38.53	-8.02	625	0.3856	0.665381	Mediterranean	Quercus suber	Deciduous broadleaf	100	120	20	0.633333	0.052	0.191	0.009	0.043
Besson 2014	Portuga	Field	38.53	-8.02	625	0.3856	0.665381	Mediterranean	Quercus suber	Deciduous broadleaf	100	120	20	0.666667	0.04	0.046	0.01	0.011
Besson 2014	Portuga	Field	38.53	-8.02	625	0.3856	0.665381	Mediterranean	Quercus suber	Deciduous broadleaf	100	120	20	0.7	0.022	0.03	0.01	0.006
Besson 2014	Portuga	Field	38.53	-8.02	625	0.3856	0.665381	Mediterranean	Quercus suber	Deciduous broadleaf	100	120	20	0.766667	0.062	0.073	0.016	0.017
Besson 2014	Portuga	Field	38.53	-8.02	625	0.3856	0.665381	Mediterranean	Quercus suber	Deciduous broadleaf	100	120	20	0.8	0.196	0.248	0.011	0.023
Bowman 1995	USA	Field			900		NA	Tundra	Acomastylis rossii	Nonlegume forb	100			0.466667	0.677	0.821	0.131	0.132
Bowman 1995	USA	Field			900		NA	Tundra	Bistorta vivipara	Nonlegume forb	100			0.466667	0.935	1.089	0.073	0.162
Bowman 1995	USA	Field			900		NA	Tundra	Calamagrostis purpurascans	C3 grass	100			0.466667	1.128	1.176	0.184	0.151
Bowman 1995	USA	Field			900		NA	Tundra	Kobresia myosuroides	C3 grass	100			0.466667	0.714	0.824	0.064	0.066
Bowman 1995	USA	Field			900		NA	Tundra	Acomastylis rossii	Nonlegume forb	100			0.466667	0.591	0.741	0.059	0.122
Bowman 1995	USA	Field			900		NA	Tundra	Bistorta bistortoides	Nonlegume forb	100			0.466667	0.968	0.99	0.084	0.062
Bowman 1995	USA	Field			900		NA	Tundra	Deschampsia caespitosa	C3 grass	100			0.466667	0.408	0.611	0.075	0.112
Guo 2011	China	Field	32.19	91.68	422	0.391	0.27867	Temperate grassland	Stipa purpurea	C3 grass	100			0.0666667	0.278	0.387	0.023	0.015
Jo 2019	Korea	Field	37.76	127.17	1112	1.2605	0.40783	Temperate forest	Pinus densiflora	Conifer	100	140	40	0.0666667	0.257	0.263	0.015	0.018
Jo 2019	Korea	Field	37.76	127.17	1112	1.2605	0.40783	Temperate forest	Larix kaempferi	Conifer	100	140	40	0.0666667	0.071	0.069	0.005	0.006
Keith 2019	USA	Field			213		NA	Temperate grassland	Artemisia tridentata	Shrub	100	200	100	8	0.27	0.307	0.14	0.099
Keith 2019	USA	Field			213		NA	Temperate grassland	Artemisia tridentata	Shrub	100	200	100	8	0.27	0.291	0.14	0.12
Li 2020	China	Field	38.82	110.37	437	0.2777	0.65082	Desert	Salix psammophila	Shrub	100	150	50	0.0333333	0.03	0.018	0.006	0.004
Li 2020	China	Field	38.82	110.37	437	0.2777	0.65082	Desert	Salix psammophila	Shrub	100	150	50	0.0666667	0.133	0.178	0.013	0.016
Li 2020	China	Field	38.82	110.37	437	0.2777	0.65082	Desert	Salix psammophila	Shrub	100	150	50	0.1	0.16	0.244	0.026	0.013
Li 2020	China	Field	38.82	110.37	437	0.2777	0.65082	Desert	Salix psammophila	Shrub	100	150	50	0.133333	0.184	0.175	0.008	0.008
Li 2020	China	Field	38.82	110.37	437	0.2777	0.65082	Desert	Caragana korshinskii	Shrub	100	150	50	0.0333333	0.145	0.143	0.017	0.019
Li 2020	China	Field	38.82	110.37	437	0.2777	0.65082	Desert	Caragana korshinskii	Shrub	100	150	50	0.0666667	0.116	0.167	0.009	0.022
Li 2020	China	Field	38.82	110.37	437	0.2777	0.65082	Desert	Caragana korshinskii	Shrub	100	150	50	0.1	0.231	0.275	0.017	0.04
Li 2020	China	Field	38.82	110.37	437	0.2777	0.65082	Desert	Caragana korshinskii	Shrub	100	150	50	0.133333	0.286	0.29	0.022	0.02
Li 2020	China	Field	38.82	110.37	437	0.2777	0.65082	Desert	Caragana korshinskii	Shrub	100	150	50	0.166667	0.152	0.153	0.012	0.013
Li 2020	China	Field	38.82	110.37	437	0.2777	0.65082	Desert	Salix psammophila	Shrub	100	150	50	0.433333	0.03	0.018	0.009	0.007
Li 2020	China	Field	38.82	110.37	437	0.2777	0.65082	Desert	Salix psammophila	Shrub	100	150	50	0.5	0.165	0.215	0.007	0.011
Li 2020	China	Field	38.82	110.37	437	0.2777	0.65082	Desert	Salix psammophila	Shrub	100	150	50	0.533333	0.161	0.244	0.011	0.012
Li 2020	China	Field	38.82	110.37	437	0.2777	0.65082	Desert	Salix psammophila	Shrub	100	150	50	0.566667	0.184	0.173	0.009	0.008
Li 2020	China	Field	38.82	110.37	437	0.2777	0.65082	Desert	Caragana korshinskii	Shrub	100	150	50	0.4	0.157	0.163	0.016	0.013
Li 2020	China	Field	38.82	110.37	437	0.2777	0.65082	Desert	Caragana korshinskii	Shrub	100	150	50	0.433333	0.112	0.14	0.018	0.014
Li 2020	China	Field	38.82	110.37	437	0.2777	0.65082	Desert	Caragana korshinskii	Shrub	100	150	50	0.466667	0.071	0.112	0.02	0.005
Li 2020	China	Field	38.82	110.37	437	0.2777	0.65082	Desert	Caragana korshinskii	Shrub	100	150	50	0.5	0.123	0.151	0.018	0.014
Li 2020	China	Field	38.82	110.37	437	0.2777	0.65082	Desert	Caragana korshinskii	Shrub	100	150	50	0.533333	0.102	0.211	0.006	0.014
Li 2020	China	Field	38.82	110.37	437	0.2777	0.65082	Desert	Caragana korshinskii	Shrub	100	150	50	0.566667	0.132	0.172	0.009	0.003
Limousin 2013	New Mexico	Field	34.39	-106.53	363	0.1657	0.820728	Temperate forest	Pinus edulis	Conifer	100	130	30	1.2	0.05	0.097	0.004	0.007
Limousin 2013	New Mexico	Field	34.39	-106.53	363	0.1657	0.820728	Temperate forest	Juniperus monosperma	Conifer	100	130	30	1.2	0.11	0.122	0.011	0.008
Loik 2007	USA	Field	36.17	-118.75	386	0.3084	0.982608	Desert	Artemisia tridentata	Shrub	100	125	25	0.8	0.025	0.127	0.03	0.038
Loik 2007	USA	Field	36.17	-118.75	386	0.3084	0.982608	Desert	Artemisia tridentata	Shrub	100	150	50	0.8	0.025	0.279	0.03	0.033
Loik 2007	USA	Field	36.17	-118.75	386	0.3084	0.982608	Desert	Artemisia tridentata	Shrub	100	175	75	0.8	0.025	0.309	0.03	0.068
Loik 2007	USA	Field	36.17	-118.75	386	0.3084	0.982608	Desert	Artemisia tridentata	Shrub	100	200	100	0.8	0.025	0.322	0.03	0.072
Loik 2007	USA	Field	36.17	-118.75	386	0.3084	0.982608	Desert	Artemisia tridentata	Shrub	100	250	150	0.8	0.025	0.329	0.03	0.046
Loik 2007	USA	Field	36.17	-118.75	386	0.3084	0.982608	Desert	Artemisia tridentata	Shrub	100	300	200	0.8	0.025	0.322	0.03	0.046
Loik 2007	USA	Field	36.17	-118.75	386	0.3084	0.982608	Desert	Purshia tridentata	Shrub	100	125	25	0.8	0.033	0.237	0.099	0.029
Loik 2007	USA	Field	36.17	-118.75	386	0.3084	0.982608	Desert	Purshia tridentata	Shrub	100	150	50	0.8	0.033	0.27	0.099	0.055
Loik 2007	USA	Field	36.17	-118.75	386	0.3084	0.982608	Desert	Purshia tridentata	Shrub	100	175	75	0.8	0.033	0.292	0.099	0.081
Loik 2007	USA	Field	36.17	-118.75	386	0.3084	0.982608	Desert	Purshia tridentata	Shrub	100	200	100	0.8	0.033	0.309	0.099	0.063
Loik 2007	USA	Field	36.17	-118.75	386	0.3084	0.982608	Desert	Purshia tridentata	Shrub	100	250	150	0.8	0.033	0.298	0.099	0.088
Loik 2007	USA	Field	36.17	-118.75	386	0.3084	0.982608	Desert	Purshia tridentata	Shrub	100	300	200	0.8	0.033	0.289	0.099	0.08
Ludwig 2006	USA	Field	39.73	-112.3	298	0.1542	0.865779	Desert	Helianthus anomalus	Nonlegume forb	100	159	59	0.0666667	0.963	1.084	0.151	0.151
Meng 2015	China	OTC	41.15	121.17	548	0.3971	0.584964	Crop	Zea mays	C4 grass	100	115	15	0.0333333	0.246	0.255	0.004	0.019
Niu 2008	China	Field	42.03	116.28	386	0.3205	0.448323	Temperate grassland	Agropyron cristatu	C3 grass	100			0.0666667	0.388	0.466	0.026	0.022
Ren 2015	China	Field	40.53	106.67	145	0.0728	0.851607	Desert	Nitraria tangutorum	Shrub	100	150	50	0.433333	0.128	0.18	0.026	0.026
Ren 2015	China	Field	40.53	106.67	145	0.0728	0.851607	Desert	Nitraria tangutorum	Shrub	100	150	50	0.466667	0.123	0.204	0.012	0.023
Ren 2015	China	Field	40.53	106.67	145	0.0728	0.851607	Desert	Nitraria tangutorum	Shrub	100	150	50	0.5	0.126	0.17	0.018	0.018
Ren 2015	China	Field	40.53	106.67	145	0.0728	0.851607	Desert	Nitraria tangutorum	Shrub	100	150	50	0.533333	0.13	0.163	0.022	0.017
Ren 2015	China	Field	40.53	106.67	145	0.0728	0.851607	Desert	Nitraria tangutorum	Shrub	100	200	100	0.433333	0.128	0.205	0.026	0.022
Ren 2015	China	Field	40.53	106.67	145	0.0728	0.851607	Desert	Nitraria tangutorum	Shrub	100	200	100	0.466667	0.123	0.215	0.012	0.04
Ren 2015	China	Field	40.53	106.67	145	0.0728	0.851607	Desert	Nitraria tangutorum	Shrub	100	200	100	0.5	0.126	0.165	0.018	0.015
Ren 2015	China	Field	40.53	106.67	145	0.0728	0.851607	Desert	Nitraria tangutorum	Shrub	100	200	100	0.533333	0.13	0.15	0.022	0.017
Ren 2015	China	Field	40.53	106.67	145	0.0728	0.851607	Desert	Nitraria tangutorum	Shrub	100	150	50	0.433333	0.128	0.141	0.026	0.017
Ren 2015	China	Field	40.53	106.67	145	0.0728	0.851607	Desert	Nitraria tangutorum	Shrub	100	150	50	0.466667	0.123	0.14	0.012	0.038
Ren 2015	China	Field	40.53	106.67	145	0.0728	0.851607	Desert	Nitraria tangutorum	Shrub	100	150	50	0.5	0.126	0.18	0.018	0.017
Ren 2015	China	Field	40.53	106.67	145	0.0728	0.851607	Desert	Nitraria tangutorum	Shrub	100	150	50	0.533333	0.13	0.165	0.022	0.031
Ren 2015	China	Field	40.53	106.67	145	0.0728	0.851607	Desert	Nitraria tangutorum	Shrub	100	200	100	0.433333	0.128	0.129	0.026	0.021
Ren 2015	China	Field	40.53	106.67	145	0.0728	0.851607	Desert	Nitraria tangutorum	Shrub	100	200	100	0.466667	0.123	0.13	0.012	0.026
Ren 2015	China	Field	40.53	106.67	145	0.0728	0.851607	Desert	Nitraria tangutorum	Shrub	100	200	100	0.5	0.126	0.18	0.018	0.02
Ren 2015	China	Field	40.53	106.67	145	0.0728	0.851607	Desert	Nitraria tangutorum	Shrub	100	200	100	0.533333	0.13	0.169	0.022	0.028
Ruehr 2012	USA	Field	44.32	-121.61	559	0.4406	0.455524	Temperate forest	Pinus ponderosa	Conifer	100			0.0333333	0.05	0.064	0.008	0.01
Ruehr 2012	USA	Field	44.32	-121.61	559	0.4406	0.455524	Temperate forest	Pinus ponderosa	Conifer	100			0.0666667	0.035	0.041	0.006	0.008
Ruehr 2012	USA	Field	44.32	-121.61	559	0.4406	0.455524	Temperate forest	Pinus ponderosa	Conifer	100			0.1	0.02	0.039	0.004	0.009
Ruehr 2012	USA	Field	44.32	-121.61	559	0.4406	0.455524	Temperate forest	Pinus ponderosa	Conifer	100			0.133333	0.016	0.035	0.005	0.011
Smith 2016	USA	Field	42.38	-71.21	1180	0.9798	0.455327	Temperate forest	Betula lenta	Deciduous broadleaf	100	150	50	1.2	0.094	0.072	0.038	0.04
Throop 2012	USA	Field	32.5	-106.8	240	0.1218	1.15963	Desert	Prosopis glandulosa	Shrub	100	150	50	0.8	0.281	0.283	0.114	0.049
Throop 2012	USA	Field	32.5	-106.8	240	0.1218	1.15963	Desert	Prosopis glandulosa	Shrub	100	180	80	0.8	0.281	0.455	0.114	0.086
Throop 2012	USA	Field	32.5	-106.8	240	0.1218	1.15963	Desert	Bouteloua eriopoda	C4 grass	100	150	50	0.8	0.007	0.029	0.008	0.022
Throop 2012	USA	Field	32.5	-106.8	240	0.1218	1.15963	Desert	Bouteloua eriopoda	C4 grass	100	180	80	0.8	0.007	0.052	0.008	0.02
Throop 2012	USA	Field	32.5	-106.8	240	0.1218	1.15963	Desert	Prosopis glandulosa	Shrub	100	150	50	0.8	0.421	0.365	0.114	0.101
Throop 2012	USA	Field	32.5	-106.8	240	0.1218	1.15963	Desert	Prosopis glandulosa	Shrub	100	180	80	0.8	0.421	0.4	0.114	0.103
Throop 2012	USA	Field	32.5	-106.8	240	0.1218	1.15963	Desert	Bouteloua eriopoda	C4 grass	100	150	50	0.8	0.1	0.152	0.009	0.029
Throop 2012	USA	Field	32.5	-106.8	240	0.1218	1.15963	Desert	Bouteloua eriopoda	C4 grass	100	180	80	0.8	0.1	0.094	0.009	0.008
Torres 2013	Spain	Field	37.28	-6.05	535	0.313	0.808762	Mediterranean	Olea europaea	Evergreen broadleaf	100			0.05	0.101	0.225	0.012	0.015
Torres 2013	Spain	Field	37.28	-6.05	535	0.313	0.808762	Mediterranean	Olea europaea	Evergreen broadleaf	100			0.1	0.076	0.216	0.011	0.015
Torres 2013	Spain	Field	37.28	-6.05	535	0.313	0.808762	Mediterranean	Olea europaea	Evergreen broadleaf	100			0.133333	0.107	0.198	0.019	0.006
Torres 2013	Spain	Field	37.28	-6.05	535	0.313	0.808762	Mediterranean	Olea europaea	Evergreen broadleaf	100			0.05	0.101	0.227	0.012	0.017
Torres 2013	Spain	Field	37.28	-6.05	535	0.313	0.808762	Mediterranean	Olea europaea	Evergreen broadleaf	100			0.1	0.076	0.265	0.011	0.016
Torres 2013	Spain	Field	37.28	-6.05	535	0.313	0.808762	Mediterranean	Olea europaea	Evergreen broadleaf	100			0.133333	0.107	0.227	0.019	0.014
Wang 2012	China	Field	42.4	128.1	695	0.7411	0.301437	Temperate forest	Fraxinus mandshurica	Deciduous broadleaf	100	133	33	0.866667	0.366	0.454	0.022	0.025
Yan 2013	China	Field	29.23	118.13	1964	1.4694	0.393621	Subtropical forest	Elaeocarpus glabripetalus	Evergreen broadleaf	100	130	30	0.0666667	0.452	0.289	0.052	0.04
Yan 2013	China	Field	29.23	118.13	1964	1.4694	0.393621	Subtropical forest	Liquidambar formosana	Deciduous broadleaf	100	130	30	0.0666667	0.331	0.385	0.05	0.043
Yan 2013	China	Field	29.23	118.13	1964	1.4694	0.393621	Subtropical forest	Schima superba	Evergreen broadleaf	100	130	30	0.0666667	0.242	0.16	0.006	0.017
Yan 2013	China	Field	29.23	118.13	1964	1.4694	0.393621	Subtropical forest	Cyclobalanopsis glauca	Evergreen broadleaf	100	130	30	0.0666667	0.242	0.202	0.016	0.027
Yan 2013	China	Field	29.23	118.13	1964	1.4694	0.393621	Subtropical forest	Elaeocarpus glabripetalus	Evergreen broadleaf	100	130	30	0.466667	0.426	0.44	0.043	0.041
Yan 2013	China	Field	29.23	118.13	1964	1.4694	0.393621	Subtropical forest	Liquidambar formosana	Deciduous broadleaf	100	130	30	0.466667	0.372	0.314	0.028	0.032
Yan 2013	China	Field	29.23	118.13	1964	1.4694	0.393621	Subtropical forest	Schima superba	Evergreen broadleaf	100	130	30	0.466667	0.263	0.322	0.019	0.019
Yan 2013	China	Field	29.23	118.13	1964	1.4694	0.393621	Subtropical forest	Cyclobalanopsis glauca	Evergreen broadleaf	100	130	30	0.466667	0.326	0.317	0.03	0.025
Yan 2013	China	Field	29.23	118.13	1964	1.4694	0.393621	Subtropical forest	Elaeocarpus glabripetalus	Evergreen broadleaf	100	130	30	0.866667	0.298	0.253	0.022	0.025
Yan 2013	China	Field	29.23	118.13	1964	1.4694	0.393621	Subtropical forest	Liquidambar formosana	Deciduous broadleaf	100	130	30	0.866667	0.286	0.296	0.039	0.025
Yan 2013	China	Field	29.23	118.13	1964	1.4694	0.393621	Subtropical forest	Schima superba	Evergreen broadleaf	100	130	30	0.866667	0.249	0.22	0.023	0.023
Yan 2013	China	Field	29.23	118.13	1964	1.4694	0.393621	Subtropical forest	Cyclobalanopsis glauca	Evergreen broadleaf	100	130	30	0.866667	0.269	0.204	0.025	0.03
Yang 2014	China	Field	39.33	100.19	110	0.0962	0.754255	Desert	Haloxylon ammodendron	Conifer	100	110	10	0.00333333	0.12	0.19	0.01	0.01
Yang 2014	China	Field	39.33	100.19	110	0.0962	0.754255	Desert	Haloxylon ammodendron	Conifer	100	120	20	0.00333333	0.12	0.18	0.01	0.01
Yang 2014	China	Field	39.33	100.19	110	0.0962	0.754255	Desert	Haloxylon ammodendron	Conifer	100	130	30	0.00333333	0.12	0.17	0.01	0.01
Yang 2014	China	Field	39.33	100.19	110	0.0962	0.754255	Desert	Haloxylon ammodendron	Conifer	100	110	10	0.0166667	0.12	0.16	0.01	0.005
Yang 2014	China	Field	39.33	100.19	110	0.0962	0.754255	Desert	Haloxylon ammodendron	Conifer	100	120	20	0.0166667	0.12	0.16	0.01	0.01
Yang 2014	China	Field	39.33	100.19	110	0.0962	0.754255	Desert	Haloxylon ammodendron	Conifer	100	130	30	0.0166667	0.12	0.23	0.01	0.02
Zhan 2012	China	Field	42.4	128.1	750	0.7411	0.301437	Temperate forest	Fraxinus mandshurica	Deciduous broadleaf	100	130	30	0.5	0.295	0.301	0.015	0.013
Zhan 2012	China	Field	42.2	128.2	750	0.8267	0.245078	Temperate forest	Fraxinus mandshurica	Deciduous broadleaf	100	130	30	0.5	0.27	0.273	0.013	0.012
Zhang 2017	China	Field	44.37	117.58	333	0.2747	0.440224	Temperate grassland	Leymus chinensis	C3 grass	100	160	60	0.833333	0.222	0.24	0.016	0.072
Zhang 2017	China	Field	44.37	117.58	333	0.2747	0.440224	Temperate grassland	Stipa grandis	C3 grass	100	160	60	0.833333	0.165	0.209	0.017	0.04
Zhang 2017	China	Field	44.37	117.58	333	0.2747	0.440224	Temperate grassland	Anemarrhena asphodeloides	Nonlegume forb	100	160	60	0.833333	0.216	0.249	0.033	0.088

## Sheet: dP
Article	Location	In/Out	Latitude	Longitude	MAT	AI	VPD	Biome	Species	Plant.functional.type	ambient.precipitation.percent	decreased.precipitation.percent	delta.precipitation.percent	Duration.month	gs.ck	gs.dp	se.ck	se.dp
Abdelhakim 2021	Denmark	Indoor							Triticum aestivum	C3 grass					0.592	0.489	0.031	0.047
Abdelhakim 2021	Denmark	Indoor							Triticum aestivum	C3 grass					0.394	0.331	0.038	0.056
Abdelhakim 2021	Denmark	Indoor							Triticum aestivum	C3 grass					0.523	0.499	0.072	0.093
Abdelhakim 2021	Denmark	Indoor							Triticum aestivum	C3 grass					0.627	0.504	0.004	0.052
Ahrar 2017	Bulgaria	Indoor	44.1	27.07					Arundo donax	C3 grass				1.4	0.501	0.186	0.042	0.023
Ahrar 2017	Bulgaria	Indoor	44.1	27.07					Arundo donax	C3 grass				1.4	0.501	0.033	0.042	0.006
Ahrar 2017	Italy	Indoor	43.83	11.2					Arundo donax	C3 grass				1.4	0.533	0.252	0.049	0.015
Ahrar 2017	Italy	Indoor	43.83	11.2					Arundo donax	C3 grass				1.4	0.533	0.052	0.049	0.009
Ambebe 2009	Canada	Indoor							Betula papyrifera	Deciduous broadleaf				2	0.108	0.08	0.014	0.015
Ambebe 2009	Canada	Indoor							Betula papyrifera	Deciduous broadleaf				2	0.108	0.033	0.014	0.008
Aminian 2011	Iran	Field	50.82	32.35					Triticum aestivum	C3 grass				0.466667	0.028	0.022	0.01	0.01
Aminian 2011	Iran	Field	50.82	32.35					Triticum aestivum	C3 grass				0.466667	0.037	0.034	0.01	0.01
Aminian 2011	Iran	Field	50.82	32.35					Triticum aestivum	C3 grass				0.466667	0.016	0.032	0.01	0.01
Aminian 2011	Iran	Field	50.82	32.35					Triticum aestivum	C3 grass				0.466667	0.022	0.017	0.01	0.01
Aminian 2011	Iran	Field	50.82	32.35					Triticum aestivum	C3 grass				0.466667	0.035	0.043	0.01	0.01
Aminian 2011	Iran	Field	50.82	32.35					Triticum aestivum	C3 grass				0.466667	0.027	0.019	0.01	0.01
Aminian 2011	Iran	Field	50.82	32.35					Triticum aestivum	C3 grass				0.466667	0.033	0.022	0.01	0.01
Aminian 2011	Iran	Field	50.82	32.35					Triticum aestivum	C3 grass				0.466667	0.028	0.017	0.01	0.01
Aminian 2011	Iran	Field	50.82	32.35					Triticum aestivum	C3 grass				0.466667	0.025	0.026	0.01	0.01
Aminian 2011	Iran	Field	50.82	32.35					Triticum aestivum	C3 grass				0.466667	0.03	0.028	0.01	0.011
Aminian 2011	Iran	Field	50.82	32.35					Triticum aestivum	C3 grass				0.466667	0.034	0.036	0.01	0.01
Aminian 2011	Iran	Field	50.82	32.35					Triticum aestivum	C3 grass				0.466667	0.037	0.048	0.01	0.01
Aminian 2011	Iran	Field	50.82	32.35					Triticum aestivum	C3 grass				0.466667	0.036	0.033	0.01	0.01
Aminian 2011	Iran	Field	50.82	32.35					Triticum aestivum	C3 grass				0.466667	0.035	0.024	0.01	0.01
Aminian 2011	Iran	Field	50.82	32.35					Triticum aestivum	C3 grass				0.466667	0.027	0.021	0.01	0.01
Aminian 2011	Iran	Field	50.82	32.35					Triticum aestivum	C3 grass				0.466667	0.033	0.028	0.01	0.011
Aminian 2011	Iran	Field	50.82	32.35					Triticum aestivum	C3 grass				0.466667	0.037	0.054	0.01	0.01
Aminian 2011	Iran	Field	50.82	32.35					Triticum aestivum	C3 grass				0.466667	0.03	0.02	0.01	0.01
Aminian 2011	Iran	Field	50.82	32.35					Triticum aestivum	C3 grass				0.466667	0.034	0.02	0.01	0.01
Aminian 2011	Iran	Field	50.82	32.35					Triticum aestivum	C3 grass				0.466667	0.036	0.019	0.01	0.01
Aminian 2011	Iran	Field	50.82	32.35					Triticum aestivum	C3 grass				0.466667	0.031	0.032	0.01	0.01
Aminian 2011	Iran	Field	50.82	32.35					Triticum aestivum	C3 grass				0.466667	0.039	0.027	0.01	0.009
Aminian 2011	Iran	Field	50.82	32.35					Triticum aestivum	C3 grass				0.466667	0.04	0.028	0.01	0.011
Anderson 1998	USA	Indoor							Quercus rubra	Deciduous broadleaf				2	0.051	0.039	0.005	0.002
Anderson 1998	USA	Indoor							Quercus rubra	Deciduous broadleaf				2	0.051	0.039	0.005	0.002
Anjum 2011a	China	Indoor	29.83	106.44					Zea mays	C4 grass				0.4	0.231	0.184	0.008	0.015
Anjum 2011a	China	Indoor	29.83	106.44					Zea mays	C4 grass				1	0.227	0.162	0.012	0.009
Anjum 2011a	China	Indoor	29.83	106.44					Zea mays	C4 grass				1	0.216	0.149	0.008	0.009
Anjum 2011b	China	Indoor	29.83	106.44					Oryza sativa	C3 grass				0.933333	0.231	0.184	0.012	0.01
Aranda 2005	Spain	Indoor							Quercus suber	Deciduous broadleaf				3.1	0.167	0.07	0.011	0.012
Aranda 2018	Portugal	Indoor							Quercus pyrenaica	Deciduous broadleaf				1.76667	0.36	0.18	0.022	0.011
Aranjuelo 2005	Canada	Indoor							Medicago sativa	Legume forb				1	0.219	0.229	0.073	0.043
Aranjuelo 2006	Canada	Indoor							Medicago sativa	Legume forb				1	0.217	0.23	0.041	0.025
Aranjuelo 2009	Canada	Indoor							Medicago sativa	Legume forb				1	0.092	0.103	0.009	0.013
Avila 2020	Brazil	Indoor	-20.75	-42.25					Coffea arabica	Shrub				0.666667	0.045	0.043	0.005	0.008
Avila 2020	Brazil	Indoor	-20.75	-42.25					Coffea arabica	Shrub				1.33333	0.177	0.091	0.028	0.01
Avila 2020	Brazil	Indoor	-20.75	-42.25					Coffea arabica	Shrub				2	0.246	0.055	0.019	0.012
Avila 2020	Brazil	Indoor	-20.75	-42.25					Coffea arabica	Shrub				2.66667	0.137	0.027	0.027	0.005
Bista 2020	USA	Indoor							Hordeum vulgare	C3 grass				0.466667	0.525	0.031	0.025	0.004
Bobich 2010	USA	Indoor							Populus deltoides	Deciduous broadleaf				0.2	0.359	0.21	0.073	0.023
Bobich 2010	USA	Indoor							Populus deltoides	Deciduous broadleaf				0.3	0.359	0.401	0.073	0.12
Bobich 2010	USA	Indoor							Populus deltoides	Deciduous broadleaf				0.4	0.359	0.052	0.073	0.03
Bobich 2010	USA	Indoor							Populus deltoides	Deciduous broadleaf				0.5	0.359	0.125	0.073	0.037
Bobich 2010	USA	Indoor							Populus deltoides	Deciduous broadleaf				0.6	0.359	0.026	0.073	0.026
Bobich 2010	USA	Indoor							Populus deltoides	Deciduous broadleaf				0.666667	0.359	0.094	0.073	0.033
Bobich 2010	USA	Indoor							Populus deltoides	Deciduous broadleaf				0.766667	0.359	0.023	0.073	0.019
Bobich 2010	USA	Indoor							Populus deltoides	Deciduous broadleaf				0.933333	0.359	0.035	0.073	0.018
Bota 2001	Spain	Field							Vitis vinifera	Liana				0.2	0.463	0.422	0.017	0.031
Bota 2001	Spain	Field							Vitis vinifera	Liana				0.2	0.138	0.01	0.034	0.004
Bota 2001	Spain	Field							Vitis vinifera	Liana				0.2	0.209	0.231	0.038	0.009
Bota 2001	Spain	Field							Vitis vinifera	Liana				0.2	0.219	0.019	0.025	0.004
Bota 2001	Spain	Field							Vitis vinifera	Liana				0.2	0.158	0.039	0.019	0.027
Bota 2001	Spain	Field							Vitis vinifera	Liana				0.2	0.203	0.066	0.041	0.035
Bota 2001	Spain	Field							Vitis vinifera	Liana				0.2	0.217	0.029	0.041	0.002
Bota 2001	Spain	Field							Vitis vinifera	Liana				0.2	0.273	0.024	0.036	0.016
Bota 2001	Spain	Field							Vitis vinifera	Liana				0.2	0.184	0.055	0.071	0.038
Bota 2001	Spain	Field							Vitis vinifera	Liana				0.2	0.224	0.093	0.04	0.065
Bota 2001	Spain	Field							Vitis vinifera	Liana				0.2	0.257	0.018	0.008	0.004
Bota 2001	Spain	Field							Vitis vinifera	Liana				0.2	0.268	0.217	0.017	0.09
Bota 2001	Spain	Field							Vitis vinifera	Liana				0.2	0.327	0.139	0.029	0.12
Bota 2001	Spain	Field							Vitis vinifera	Liana				0.2	0.411	0.383	0.019	0.033
Bota 2001	Spain	Field							Vitis vinifera	Liana				0.2	0.188	0.254	0.013	0.065
Bota 2001	Spain	Field							Vitis vinifera	Liana				0.2	0.354	0.205	0.098	0.083
Bota 2001	Spain	Field							Vitis vinifera	Liana				0.2	0.267	0.057	0.028	0.037
Bota 2001	Spain	Field							Vitis vinifera	Liana				0.2	0.19	0.049	0.031	0.015
Broughton 2017	Australia	Indoor							Gossypium hirsutum	Nonlegume forb				0.466667	0.543	0.065	0.04	0.013
Cai 2015	China	Indoor							Camellia nitidissima	Shrub				0.5	0.033	0.017	0.006	0.004
Cai 2015	China	Indoor							Camellia nitidissima	Shrub				0.5	0.033	0.004	0.006	0.001
Ceccardi 1996	USA	Indoor							Simmondsia chinensis	Shrub				1	0.208	0.051	0.057	0.016
Centritto 2002	UK	Indoor							Prunuspersica	Deciduous broadleaf				0.466667	0.079	0.016	0.013	0.008
Chartzoulakis 2002	Greece	Field							Persea americana	Evergreen broadleaf				0.1	0.343	0.325	0.017	0.019
Chartzoulakis 2002	Greece	Field							Persea americana	Evergreen broadleaf				0.233333	0.343	0.105	0.012	0.029
Chartzoulakis 2002	Greece	Field							Persea americana	Evergreen broadleaf				0.4	0.343	0.055	0.012	0.019
Chen 2010	China	Indoor							Areca catechu	Evergreen broadleaf				0.166667	0.122	0.049	0.004	0.004
Chen 2010	China	Indoor							Areca catechu	Evergreen broadleaf				0.166667	0.122	0.088	0.004	0.01
Chen 2010	China	Indoor							Areca catechu	Evergreen broadleaf				0.166667	0.122	0.131	0.007	0.007
Chen 2010	China	Indoor							Areca catechu	Evergreen broadleaf				0.666667	0.077	0.061	0.006	0.109
Chen 2010	China	Indoor							Areca catechu	Evergreen broadleaf				0.666667	0.077	0.072	0.006	0.006
Chen 2010	China	Indoor							Areca catechu	Evergreen broadleaf				0.666667	0.077	0.07	0.006	0.003
Chen 2010	China	Indoor							Areca catechu	Evergreen broadleaf				1.16667	0.121	0.022	0.014	0.004
Chen 2010	China	Indoor							Areca catechu	Evergreen broadleaf				1.16667	0.121	0.06	0.014	0.003
Chen 2010	China	Indoor							Areca catechu	Evergreen broadleaf				1.16667	0.121	0.055	0.014	0.007
Chen 2011	China	Field							Oryza sativa	C3 grass				0.5	0.43	0.28	0.015	0.023
Chen 2011	China	Field							Oryza sativa	C3 grass				0.5	0.26	0.18	0.02	0.01
Chen 2015	China	Indoor							Festuca arundinacea	C3 grass				0.166667	0.607	0.437	0.101	0.101
Chen 2015	China	Indoor							Festuca arundinacea	C3 grass				0.333333	0.621	0.057	0.033	0.033
Chen 2015	China	Indoor							Festuca arundinacea	C3 grass				0.5	0.594	0.046	0.033	0.033
Cheng 2012	China	Indoor							Ipomoea batatas	Nonlegume forb				0.666667	0.288	0.241	0.031	0.028
Cheng 2012	China	Indoor							Ipomoea batatas	Nonlegume forb				0.666667	0.288	0.268	0.031	0.019
Cheng 2012	China	Indoor							Ipomoea batatas	Nonlegume forb				0.666667	0.523	0.407	0.047	0.035
Cheng 2012	China	Indoor							Ipomoea batatas	Nonlegume forb				0.666667	0.523	0.315	0.047	0.032
Cheng 2012	China	Indoor							Ipomoea batatas	Nonlegume forb				0.666667	0.121	0.107	0.013	0.009
Cheng 2012	China	Indoor							Ipomoea batatas	Nonlegume forb				0.666667	0.121	0.098	0.013	0.009
Cheng 2012	China	Indoor							Ipomoea batatas	Nonlegume forb				0.666667	0.225	0.196	0.022	0.021
Cheng 2012	China	Indoor							Ipomoea batatas	Nonlegume forb				0.666667	0.225	0.114	0.022	0.015
Chu 2008	China	Indoor	35.18	112.05					Cerasus humilis	Deciduous broadleaf				0.666667	0.168	0.202	0.015	0.017
Chu 2008	China	Indoor	35.18	112.05					Cerasus humilis	Deciduous broadleaf				0.666667	0.168	0.081	0.015	0.01
Chu 2008	China	Indoor	35.18	112.05					Cerasus humilis	Deciduous broadleaf				0.666667	0.168	0.076	0.015	0.01
Clifford 2000	UK	Indoor	52.83	-1.25					Arachis hypogaea	Legume forb				0.333333	0.419	0.368	0.086	0.031
Clifford 2000	UK	Indoor	52.83	-1.25					Arachis hypogaea	Legume forb				2.13333	0.379	0.377	0.042	0.031
Clifford 2000	UK	Indoor	52.83	-1.25					Arachis hypogaea	Legume forb				3.06667	0.326	0.08	0.006	0.049
Cruz 2016	USA	Indoor							Manihot esculenta	Shrub				0.1	0.204	0.224	0.015	0.015
Deng 2015	China	Field							Euonymus fortunei	Liana				1	0.211	0.193	0.017	0.009
Deng 2015	China	Field							Lonicera japonica	Liana				1	0.511	0.372	0.027	0.022
Deng 2015	China	Field							Parthenocissus laetevirens	Liana				1	0.149	0.142	0.007	0.008
Deng 2015	China	Field							Trachelospermum jasminoides	Liana				1	0.23	0.219	0.013	0.011
Deng 2015	China	Field							Mucuna sempervirens	Liana				1	0.201	0.149	0.009	0.009
Deng 2015	China	Field							Hedera nepalensis	Liana				1	0.083	0.041	0.005	0.004
Deng 2015	China	Field							Euonymus fortunei	Liana				1	0.211	0.11	0.012	0.007
Deng 2015	China	Field							Lonicera japonica	Liana				1	0.511	0.302	0.027	0.019
Deng 2015	China	Field							Parthenocissus laetevirens	Liana				1	0.149	0.112	0.01	0.006
Deng 2015	China	Field							Trachelospermum jasminoides	Liana				1	0.23	0.193	0.018	0.007
Deng 2015	China	Field							Mucuna sempervirens	Liana				1	0.201	0.06	0.009	0.006
Deng 2015	China	Field							Hedera nepalensis	Liana				1	0.083	0.022	0.005	0.002
Deng 2015	China	Field							Euonymus fortunei	Liana				1	0.211	0.041	0.012	0.004
Deng 2015	China	Field							Lonicera japonica	Liana				1	0.511	0.033	0.021	0.004
Deng 2015	China	Field							Parthenocissus laetevirens	Liana				1	0.149	0.045	0.007	0.003
Deng 2015	China	Field							Trachelospermum jasminoides	Liana				1	0.23	0.034	0.013	0.004
Deng 2015	China	Field							Mucuna sempervirens	Liana				1	0.201	0.034	0.009	0.005
Deng 2015	China	Field							Hedera nepalensis	Liana				1	0.083	0.016	0.078	0.008
Edwards 2016	USA	Field							Brassica rapa	Nonlegume forb				3	0.43	0.37	0.04	0.03
Egilla 2005	USA	Indoor							Hibiscus rosa-sinensis	Shrub				0.7	0.86	0.17	0.07	0.03
Elsheery 2008	China	Field	21.93	101.25					Mangifera indica	Evergreen broadleaf				0.166667	0.168	0.134	0.016	0.024
Elsheery 2008	China	Field	21.93	101.25					Mangifera indica	Evergreen broadleaf				0.333333	0.168	0.061	0.016	0.011
Elsheery 2008	China	Field	21.93	101.25					Mangifera indica	Evergreen broadleaf				0.5	0.168	0.032	0.016	0.013
Elsheery 2008	China	Field	21.93	101.25					Mangifera indica	Evergreen broadleaf				0.166667	0.173	0.128	0.016	0.009
Elsheery 2008	China	Field	21.93	101.25					Mangifera indica	Evergreen broadleaf				0.333333	0.173	0.047	0.016	0.005
Elsheery 2008	China	Field	21.93	101.25					Mangifera indica	Evergreen broadleaf				0.5	0.173	0.021	0.016	0.004
Erice 2006	Spain	Indoor							Medicago sativa	Legume forb				1	0.8	0.444	0.078	0.028
Fan 2011	China	Indoor							Dahlia?pinnata	Nonlegume forb				0.333333	0.332	0.264	0.078	0.092
Fan 2011	China	Indoor							Dahlia?pinnata	Nonlegume forb				0.333333	0.332	0.211	0.058	0.089
Fan 2011	China	Indoor							Dahlia?pinnata	Nonlegume forb				0.333333	0.332	0.143	0.058	0.069
Faralli 2017	Germany	Indoor							Brassica napus	Nonlegume forb				0.0333333	0.727	0.668	0.043	0.038
Faralli 2017	Germany	Indoor							Brassica napus	Nonlegume forb				0.0333333	0.727	0.668	0.043	0.038
Faralli 2017	Germany	Indoor							Brassica napus	Nonlegume forb				0.0333333	0.685	0.681	0.032	0.038
Faralli 2017	Germany	Indoor							Brassica napus	Nonlegume forb				0.133333	0.727	0.266	0.047	0.047
Faralli 2017	Germany	Indoor							Brassica napus	Nonlegume forb				0.133333	0.727	0.266	0.047	0.047
Faralli 2017	Germany	Indoor							Brassica napus	Nonlegume forb				0.133333	0.791	0.372	0.046	0.121
Faralli 2017	Germany	Indoor							Brassica napus	Nonlegume forb				0.266667	0.719	0.059	0.029	0.034
Faralli 2017	Germany	Indoor							Brassica napus	Nonlegume forb				0.266667	0.719	0.059	0.029	0.034
Faralli 2017	Germany	Indoor							Brassica napus	Nonlegume forb				0.266667	0.689	0.059	0.038	0.034
Faralli 2017	Germany	Indoor							Brassica napus	Nonlegume forb				0.4	0.698	0.043	0.034	0.019
Faralli 2017	Germany	Indoor							Brassica napus	Nonlegume forb				0.4	0.698	0.039	0.034	0.019
Faralli 2017	Germany	Indoor							Brassica napus	Nonlegume forb				0.4	0.524	0.06	0.036	0.032
Farfan-Vignolo 2012	Belgium	Indoor							Lolium perenne	C3 grass				0.466667	0.111	0.01	0.01	0.005
Farfan-Vignolo 2012	Belgium	Indoor							Medicago sativa	Legume forb				0.466667	0.093	0.071	0.006	0.014
Farooq 2009	Pakistan	Indoor							Oryza sativa	C3 grass				0.7	0.503	0.422	0.019	0.027
Fu 2009	China	Indoor							Capsicum annuum	Nonlegume forb				0.666667	0.2	0.036	0.013	0.003
Fu 2009	China	Indoor							Capsicum annuum	Nonlegume forb				0.666667	0.121	0.06	0.008	0.007
Ge 2005	China	Indoor							Festuca pratensis	C3 grass					0.152	0.041	0.002	0.017
Ge 2005	China	Indoor							Stenotaphrum helferi	C3 grass					0.124	0.04	0.008	0.009
Ge 2011	Finland	Indoor	62.78	30.97					Phalaris arundinacea	C3 grass				1.5	0.16	0.14	0.02	0.02
Ge 2012	Finland	Indoor	62.78	30.97					Phalaris arundinacea	C3 grass					0.32	0.19	0.02	0.02
Ghaderi 2011	Iran	Field							Vitis vinifera	Liana				2	0.537	0.201	0.015	0.021
Ghaderi 2011	Iran	Field							Vitis vinifera	Liana				2	0.537	0.042	0.015	0.006
Ghaderi 2011	Iran	Field							Vitis vinifera	Liana				2	0.537	0.033	0.015	0.002
Ghaderi 2011	Iran	Field							Vitis vinifera	Liana				2	0.346	0.157	0.024	0.012
Ghaderi 2011	Iran	Field							Vitis vinifera	Liana				2	0.346	0.032	0.024	0.004
Ghaderi 2011	Iran	Field							Vitis vinifera	Liana				2	0.346	0.023	0.024	0.002
Ghaderi 2011	Iran	Field							Vitis vinifera	Liana				2	0.593	0.206	0.032	0.011
Ghaderi 2011	Iran	Field							Vitis vinifera	Liana				2	0.593	0.035	0.032	0.002
Ghaderi 2011	Iran	Field							Vitis vinifera	Liana				2	0.593	0.033	0.032	0.007
González 2012	Chile	Indoor							Phaseolus vulgaris	Legume forb				0.466667	0.19	0.018	0.041	0.004
González 2012	Chile	Indoor							Phaseolus vulgaris	Legume forb				0.466667	0.112	0.016	0.035	0
Gorka 2011	France	Indoor							Medicago sativa	Legume forb				0.233333	0.466	0.243	0.049	0.041
Gorka 2011	France	Indoor							Medicago sativa	Legume forb				0.233333	0.455	0.08	0.049	0.033
Gorka 2011	France	Indoor							Medicago sativa	Legume forb				0.233333	0.395	0.229	0.064	0.044
Gorka 2011	France	Indoor							Medicago sativa	Legume forb				0.233333	0.285	0.031	0.021	0.008
Gorka 2011	France	Indoor							Medicago sativa	Legume forb				0.233333	0.223	0.051	0.008	0.01
Gorka 2011	France	Indoor							Medicago sativa	Legume forb				0.233333	0.254	0.031	0.031	0.01
Gorka 2011	France	Indoor							Medicago sativa	Legume forb				0.233333	0.38	0.049	0.018	0.015
Gorka 2011	France	Indoor							Medicago sativa	Legume forb				0.233333	0.152	0.03	0.013	0.008
Gorka 2011	France	Indoor							Medicago sativa	Legume forb				0.233333	0.216	0.028	0.016	0.005
Gorka 2011	France	Indoor							Medicago sativa	Legume forb				0.233333	0.228	0.039	0.019	0.005
Gorka 2011	France	Indoor							Medicago sativa	Legume forb				0.233333	0.21	0.053	0.008	0.008
Guerfel 2009	Tunisia	Indoor	35.83	10.62					Olea europaea	Evergreen broadleaf				1	0.38	0.17	0.01	0.014
Guerfel 2009	Tunisia	Indoor	35.83	10.62					Olea europaea	Evergreen broadleaf				1	0.56	0.18	0.01	0.02
Guo 2008	China	Indoor							Camellia sinensis	Shrub				0.666667	0.094	0.068	0.04	0.02
Guo 2008	China	Indoor							Camellia sinensis	Shrub				0.666667	0.094	0.046	0.04	0.01
Guo 2008	China	Indoor							Camellia sinensis	Shrub				0.666667	0.094	0.017	0.04	0.01
Guo 2008	China	Indoor							Camellia sinensis	Shrub				0.666667	0.041	0.03	0.01	0.01
Guo 2008	China	Indoor							Camellia sinensis	Shrub				0.666667	0.041	0.018	0.01	0.001
Guo 2008	China	Indoor							Camellia sinensis	Shrub				0.666667	0.041	0.012	0.01	0.001
Guo 2016	China	Field	37.47	97.33					Lycium ruthenicum	Shrub				1	0.034	0.037	0.003	0.002
Guo 2016	China	Field	37.47	97.33					Lycium ruthenicum	Shrub				1	0.034	0.019	0.002	0.002
Guo 2016	China	Field	37.47	97.33					Lycium ruthenicum	Shrub				1	0.034	0.009	0.001	0.001
Hamerlynck 2000	USA	Indoor							Larrea tridentata	Shrub				3	0.758	0.082	0.064	0.022
Hamerlynck 2000	USA	Indoor							Larrea tridentata	Shrub				3	0.758	0.082	0.064	0.022
Han 2014	China	Field	26.2	106.62					Dodonaea viscosa	Shrub				0.233333	0.304	0.263	0.011	0.018
Han 2014	China	Field	26.2	106.62					Dodonaea viscosa	Shrub				0.233333	0.304	0.021	0.011	0.007
Han 2014	China	Field	26.2	106.62					Dodonaea viscosa	Shrub				0.233333	0.304	0.019	0.011	0.008
Han 2014	China	Field	26.2	106.62					Fokienia hodginsii	Shrub				0.233333	0.084	0.115	0.006	0.005
Han 2014	China	Field	26.2	106.62					Fokienia hodginsii	Shrub				0.233333	0.084	0.041	0.006	0.004
Han 2014	China	Field	26.2	106.62					Fokienia hodginsii	Shrub				0.233333	0.084	0.008	0.006	0.001
Han 2014	China	Field	26.2	106.62					Platycladus orientalis	Shrub				0.233333	0.179	0.139	0.009	0.009
Han 2014	China	Field	26.2	106.62					Platycladus orientalis	Shrub				0.233333	0.179	0.011	0.007	0.001
Han 2014	China	Field	26.2	106.62					Platycladus orientalis	Shrub				0.233333	0.179	0.003	0.007	0.001
Han 2014	China	Field	26.2	106.62					Zanthoxylum bungeanum	Shrub				0.233333	0.177	0.133	0.01	0.006
Han 2014	China	Field	26.2	106.62					Zanthoxylum bungeanum	Shrub				0.233333	0.177	0.024	0.01	0.003
Han 2014	China	Field	26.2	106.62					Zanthoxylum bungeanum	Shrub				0.233333	0.177	0.019	0.01	0.002
Han 2014	China	Field	26.2	106.62					Cinnamonum camphora	Evergreen broadleaf				0.233333	0.098	0.044	0.006	0.004
Han 2014	China	Field	26.2	106.62					Cinnamonum camphora	Evergreen broadleaf				0.233333	0.098	0.018	0.006	0.002
Han 2014	China	Field	26.2	106.62					Cinnamonum camphora	Evergreen broadleaf				0.233333	0.098	0.002	0.006	0
Heath 1998	UK	Indoor							Fagus sylvatica	Deciduous broadleaf				0.0666667	0.202	0.136	0.028	0.014
Heath 1998	UK	Indoor							Fagus sylvatica	Deciduous broadleaf				0.133333	0.202	0.08	0.028	0.024
Heath 1998	UK	Indoor							Fagus sylvatica	Deciduous broadleaf				0.2	0.202	0.072	0.028	0.014
Heath 1998	UK	Indoor							Fagus sylvatica	Deciduous broadleaf				0.233333	0.202	0.036	0.028	0.016
Heath 1998	UK	Indoor							Fagus sylvatica	Deciduous broadleaf				0.266667	0.202	0.012	0.028	0.012
Heath 1998	UK	Indoor							Castanea sativa	Deciduous broadleaf				0.0666667	0.121	0.087	0.027	0.012
Heath 1998	UK	Indoor							Castanea sativa	Deciduous broadleaf				0.133333	0.121	0.008	0.027	0.01
Heath 1998	UK	Indoor							Castanea sativa	Deciduous broadleaf				0.2	0.121	0.008	0.027	0.01
Heath 1998	UK	Indoor							Castanea sativa	Deciduous broadleaf				0.233333	0.121	0.009	0.027	0.003
Heath 1998	UK	Indoor							Quercus robur	Deciduous broadleaf				0.0666667	0.31	0.222	0.041	0.025
Heath 1998	UK	Indoor							Quercus robur	Deciduous broadleaf				0.133333	0.31	0.124	0.041	0.031
Heath 1998	UK	Indoor							Quercus robur	Deciduous broadleaf				0.2	0.31	0.061	0.041	0.012
Heath 1998	UK	Indoor							Quercus robur	Deciduous broadleaf				0.233333	0.31	0.027	0.041	0.008
Heath 1998	UK	Indoor							Quercus robur	Deciduous broadleaf				0.266667	0.31	0.014	0.041	0.004
Hu 2008	China	Field							Capsicum annuum	Nonlegume forb				0.166667	0.152	0.067	0.023	0.01
Hu 2008	China	Field							Capsicum annuum	Nonlegume forb				0.166667	0.148	0.032	0.015	0.007
Huang 2012	China	Indoor							Boehmeria nivea	Shrub				0.6	0.357	0.253	0.019	0.014
Huang 2012	China	Indoor							Boehmeria nivea	Shrub				0.6	0.357	0.19	0.012	0.016
Huang 2012	China	Indoor							Boehmeria nivea	Shrub				0.6	0.357	0.174	0.018	0.01
Hura 2007	Poland	Field							Triticosecale Wittmack	C3 grass				4	0.447	0.375	0.044	0.048
Hura 2007	Poland	Field							Triticosecale Wittmack	C3 grass				4	0.468	0.174	0.087	0.035
Hura 2007	Poland	Field							Triticosecale Wittmack	C3 grass				4	0.429	0.148	0.042	0.026
Hura 2007	Poland	Field							Zea mays	C4 grass				4	0.262	0.21	0.081	0.036
Hura 2007	Poland	Field							Zea mays	C4 grass				4	0.217	0.069	0.067	0.017
Hura 2007	Poland	Field							Zea mays	C4 grass				4	0.269	0.089	0.064	0.021
Hura 2007	Poland	Field							Vicia faba	Legume forb				4	0.71	0.514	0.019	0.041
Hura 2007	Poland	Field							Vicia faba	Legume forb				4	0.694	0.51	0.027	0.029
Hura 2007	Poland	Field							Vicia faba	Legume forb				4	0.848	0.365	0.027	0.026
Hura 2007	Poland	Field							Amaranthus cruentus	Nonlegume forb				4	0.87	0.673	0.033	0.038
Hura 2007	Poland	Field							Amaranthus cruentus	Nonlegume forb				4	1.106	0.647	0.043	0.043
Hura 2007	Poland	Field							Amaranthus cruentus	Nonlegume forb				4	1.079	0.65	0.05	0.061
Ji 2005	China	Field	47.4	128.47					Fraxinus mandshurica	Deciduous broadleaf				36.5	0.062	0.068	0.044	0.033
Ji 2005	China	Field	47.4	128.47					Fraxinus mandshurica	Deciduous broadleaf				36.5	0.062	0.059	0.044	0.043
Jiang 2013	China	Field	40.13	116.14					Triticum aestivum	C3 grass				6	0.409	0.266	0.091	0.026
Jiang 2013	China	Field	40.13	116.14					Triticum aestivum	C3 grass				6.33333	0.55	0.34	0.079	0.051
Jiang 2013	China	Field	40.13	116.14					Triticum aestivum	C3 grass				6.66667	0.296	0.225	0.018	0.033
Jiang 2013	China	Field	40.13	116.14					Triticum aestivum	C3 grass				7.16667	0.629	0.407	0.069	0.03
Jin 2015	Australia	Field	-36.8	142.2					Pisum sativum	Legume forb				0.166667	0.116	0.116	0.008	0.008
Jin 2015	Australia	Field	-36.8	142.2					Pisum sativum	Legume forb				0.4	0.13	0.022	0.011	0.003
Jin 2015	Australia	Field	-36.8	142.2					Pisum sativum	Legume forb				0.666667	0.178	0.022	0.009	0.004
Karimi 2015	Iran	Indoor							Prunus dulcis	Deciduous broadleaf				0.233333	0.061	0.053	0.006	0.015
Karimi 2015	Iran	Indoor							Prunus dulcis	Deciduous broadleaf				0.466667	0.061	0.006	0.006	0.001
Karimi 2015	Iran	Indoor							Prunus dulcis	Deciduous broadleaf				0.233333	0.064	0.02	0.023	0.001
Karimi 2015	Iran	Indoor							Prunus dulcis	Deciduous broadleaf				0.466667	0.064	0.009	0.023	0.001
Karimi 2015	Iran	Indoor							Prunus dulcis	Deciduous broadleaf				0.233333	0.104	0.02	0.024	0.001
Karimi 2015	Iran	Indoor							Prunus dulcis	Deciduous broadleaf				0.466667	0.104	0.01	0.024	0.002
Karimi 2015	Iran	Indoor							Prunus dulcis	Deciduous broadleaf				0.233333	0.216	0.028	0.015	0.01
Karimi 2015	Iran	Indoor							Prunus dulcis	Deciduous broadleaf				0.466667	0.216	0.014	0.015	0.001
Karimi 2015	Iran	Indoor							Prunus dulcis	Deciduous broadleaf				0.233333	0.178	0.02	0.04	0.002
Karimi 2015	Iran	Indoor							Prunus dulcis	Deciduous broadleaf				0.466667	0.178	0.018	0.04	0.004
Karimi 2015	Iran	Indoor							Prunus dulcis	Deciduous broadleaf				0.233333	0.116	0.019	0.026	0.001
Karimi 2015	Iran	Indoor							Prunus dulcis	Deciduous broadleaf				0.466667	0.116	0.003	0.026	0
Ken 2014	China	Indoor							Vitis vinifera	Liana				0.666667	0.059	0.016	0.019	0.007
Ken 2014	China	Indoor							Vitis vinifera	Liana				0.666667	0.059	0.004	0.019	0.002
Ken 2014	China	Indoor							Vitis vinifera	Liana				0.666667	0.059	0.007	0.019	0.005
Ken 2014	China	Indoor							Vitis vinifera	Liana				0.666667	0.063	0.03	0.014	0.003
Ken 2014	China	Indoor							Vitis vinifera	Liana				0.666667	0.063	0.007	0.014	0.006
Ken 2014	China	Indoor							Vitis vinifera	Liana				0.666667	0.063	0.006	0.014	0.004
Killi 2017	Italy	Indoor							Helianthus annuus	Nonlegume forb				0.666667	0.364	0.041	0.013	0.008
Killi 2017	Italy	Indoor							Helianthus annuus	Nonlegume forb				0.666667	0.335	0.036	0.018	0.008
Killi 2017	Italy	Indoor							Zea mays	C4 grass				0.666667	0.192	0.035	0.008	0.008
Killi 2017	Italy	Indoor							Zea mays	C4 grass				0.666667	0.197	0.019	0.005	0.005
Lahive 2018	UK	Indoor							Theobroma cacao	Evergreen broadleaf					0.29	0.121	0.032	0.06
Lauriano 2004	Portugal	Indoor							Arachis hypogaea	Legume forb				0.3	0.549	0.036	0.012	0.004
Lauriano 2004	Portugal	Indoor							Arachis hypogaea	Legume forb				0.3	0.255	0.1	0.032	0.001
Lauriano 2004	Portugal	Indoor							Arachis hypogaea	Legume forb				0.3	0.454	0.032	0.019	0.002
Lewis 2013	Australia	Indoor							Eucalyptus saligna	Evergreen broadleaf				0.266667	0.335	0.041	0.066	0.01
Lewis 2013	Australia	Indoor							Eucalyptus sideroxylon	Evergreen broadleaf				0.466667	0.718	0.023	0.071	0.004
Li 2010	China	Indoor							Periploca sepium	Shrub				1	0.196	0.171	0.01	0.009
Li 2010	China	Indoor							Periploca sepium	Shrub				1	0.196	0.087	0.009	0.006
Li 2010	China	Indoor							Periploca sepium	Shrub				1	0.196	0.106	0.009	0.008
Li 2012	China	Indoor							Psathyrostachys huashanica	C3 grass				1	0.1	0.07	0.01	0.01
Li 2012	China	Indoor							Psathyrostachys huashanica	C3 grass				1	0.1	0.02	0.01	0.01
Li 2013	China	Indoor	37.53	114.41					Glycine max	Legume forb					0.388	0.379	0.049	0.021
Li 2013	China	Indoor	37.53	114.41					Glycine max	Legume forb					0.382	0.245	0.018	0.015
Li 2013	China	Indoor	37.53	114.41					Glycine max	Legume forb					0.208	0.168	0.005	0.041
Li 2014	China	Indoor							Leymus chinensis	C3 grass				3	0.1	0.05	0.002	0.01
Li 2017	Denmark	Indoor							Triticum aestivum	C3 grass				0.266667	0.762	0.093	0.069	0.005
Li 2017	Denmark	Indoor							Triticum aestivum	C3 grass				0.266667	0.519	0.093	0.016	0.013
Li 2019	Denmark	Indoor							Triticum aestivum	C3 grass				0.166667	0.588	0.243	0.014	0.064
Li 2019	Denmark	Indoor							Triticum aestivum	C3 grass				0.166667	0.46	0.302	0.023	0.046
Liang 1995	Japan	Field							Fagus Crenata	Deciduous broadleaf					0.149	0.117	0.004	0.012
Liang 1995	Japan	Field							Fagus Crenata	Deciduous broadleaf					0.149	0.069	0.004	0.012
Liang 1995	Japan	Field							Fagus Crenata	Deciduous broadleaf					0.149	0.061	0.004	0.01
Liang 1995	Japan	Field							Fagus Crenata	Deciduous broadleaf					0.149	0.049	0.004	0.008
Liang 1995	Japan	Field							Ginkgo biloba	Conifer					0.129	0.094	0.011	0.008
Liang 1995	Japan	Field							Ginkgo biloba	Conifer					0.129	0.078	0.011	0.009
Liang 1995	Japan	Field							Ginkgo biloba	Conifer					0.129	0.063	0.011	0.008
Liang 1995	Japan	Field							Ginkgo biloba	Conifer					0.129	0.052	0.011	0.008
Liang 1995	Japan	Field							Alnus firma	Deciduous broadleaf					1.455	0.667	0.113	0.091
Liang 1995	Japan	Field							Alnus firma	Deciduous broadleaf					1.455	0.106	0.113	0.083
Liang 1995	Japan	Field							Alnus firma	Deciduous broadleaf					1.455	0.083	0.113	0.031
Liang 1995	Japan	Field							Alnus firma	Deciduous broadleaf					1.455	0.079	0.113	0.045
Liang 1995b	Japan	Field							Alnus firma	Deciduous broadleaf					1.427	0.638	0.066	0.063
Liang 1995b	Japan	Field							Alnus firma	Deciduous broadleaf					1.427	0.127	0.066	0.048
Liang 1995b	Japan	Field							Alnus firma	Deciduous broadleaf					1.427	0.079	0.066	0.058
Liang 1995b	Japan	Field							Alnus firma	Deciduous broadleaf					1.427	0.085	0.066	0.04
Liang 1995b	Japan	Field							Alnus firma	Deciduous broadleaf					1.427	0.638	0.066	0.063
Liang 1995b	Japan	Field							Alnus firma	Deciduous broadleaf					1.427	0.127	0.066	0.048
Liang 1995b	Japan	Field							Alnus firma	Deciduous broadleaf					1.427	0.051	0.066	0.058
Liang 1995b	Japan	Field							Alnus firma	Deciduous broadleaf					1.427	0.033	0.066	0.04
Lin 2014	China	Indoor							Pittosporum pentandrum	Shrub				1.56667	0.12	0.11	0.01	0.01
Lin 2014	China	Indoor							Pittosporum pentandrum	Shrub				1.56667	0.12	0.09	0.01	0.008
Lin 2014	China	Indoor							Pittosporum pentandrum	Shrub				1.56667	0.12	0.08	0.01	0.008
Liu 2006	China	Indoor							Populus alba	Deciduous broadleaf				0.5	0.164	0.09	0.008	0.007
Liu 2006	China	Indoor							Populus alba	Deciduous broadleaf				0.5	0.164	0.043	0.005	0.003
Liu 2006	China	Indoor							Populus alba	Deciduous broadleaf				0.5	0.164	0.028	0.007	0.004
Liu 2011	China	Indoor							Osmanthus fragrans	Evergreen broadleaf				0.933333	0.097	0.02	0.005	0.002
Liu 2011	China	Indoor							Osmanthus fragrans	Evergreen broadleaf				0.933333	0.097	0.024	0.005	0.005
Liu 2011	China	Indoor							Osmanthus fragrans	Evergreen broadleaf				0.933333	0.097	0.032	0.005	0.005
Liu 2011	China	Indoor							Osmanthus fragrans	Evergreen broadleaf				0.933333	0.097	0.046	0.005	0.005
Liu 2013	China	Indoor							Drepanostachyum luodianense	Shrub				2.46667	0.062	0.062	0.005	0.002
Liu 2013	China	Indoor							Drepanostachyum luodianense	Shrub				2.46667	0.062	0.043	0.005	0.001
Liu 2013	China	Indoor							Drepanostachyum luodianense	Shrub				2.46667	0.062	0.025	0.005	0.003
Liu 2015	China	Indoor							Pinus tabulaeformis	Conifer					0.138	0.095	0.008	0.006
Liu 2015	China	Indoor							Pinus tabulaeformis	Conifer					0.138	0.049	0.005	0.003
Liu 2015	China	Indoor							Pinus tabulaeformis	Conifer					0.138	0.019	0.005	0.002
Liu 2015	China	Indoor							Platycladus orientalis	Conifer					0.08	0.057	0.008	0.004
Liu 2015	China	Indoor							Platycladus orientalis	Conifer					0.08	0.025	0.008	0.001
Liu 2015	China	Indoor							Platycladus orientalis	Conifer					0.08	0.014	0.008	0.004
Liu 2015	China	Indoor							Robinia pseudoacacia	Deciduous broadleaf					0.092	0.062	0.005	0.006
Liu 2015	China	Indoor							Robinia pseudoacacia	Deciduous broadleaf					0.092	0.026	0.001	0.003
Liu 2015	China	Indoor							Robinia pseudoacacia	Deciduous broadleaf					0.092	0.033	0.001	0.003
Liu 2015	China	Indoor							Acer truncatum	Deciduous broadleaf					0.112	0.044	0.004	0.005
Liu 2015	China	Indoor							Acer truncatum	Deciduous broadleaf					0.112	0.026	0.001	0.002
Liu 2015	China	Indoor							Acer truncatum	Deciduous broadleaf					0.112	0.017	0.001	0.005
Liu 2016	China	Indoor	37.7	112.97					Panicum miliaceum	C4 grass				1.83333	0.15	0.06	0.007	0.004
Liu 2016	China	Indoor	37.7	112.97					Panicum miliaceum	C4 grass				2.33333	0.1	0.09	0.01	0.005
Liu 2019	China	Indoor							Morus alba	Shrub				0.166667	0.254	0.08	0.039	0.018
Liu 2019	China	Indoor							Morus alba	Shrub				0.333333	0.254	0.059	0.039	0.019
Llorens 2002	UK	Field	53.05	-3.47					Vaccinium myrtillus	Shrub				1	0.256	0.207	0.068	0.035
Llorens 2002	UK	Field	53.05	-3.47					Vaccinium myrtillus	Shrub				1	0.104	0.115	0.006	0.022
Lu 2012	China	Indoor							Glycine max	Legume forb				0.333333	0.7	0.56	0.02	0.04
Lu 2012	China	Indoor							Glycine max	Legume forb				0.333333	0.7	0.33	0.02	0.05
Lu 2012	China	Indoor							Glycine max	Legume forb				0.333333	0.7	0.22	0.02	0.04
Luo 2010	China	Field	31.1	105.18					Salvia miltiorrhiza	Nonlegume forb				0.5	0.158	0.076	0.022	0.012
Luo 2010	China	Field	31.1	105.18					Salvia miltiorrhiza	Nonlegume forb				0.5	0.149	0.034	0.01	0.007
Ma 2009	China	Field	35.93	104.15					Pinus tabuliformis	Conifer				0.9	0.117	0.099	0.005	0.008
Ma 2009	China	Field	35.93	104.15					Pinus tabuliformis	Conifer				0.9	0.117	0.084	0.007	0.004
Ma 2009	China	Field	35.93	104.15					Pinus tabuliformis	Conifer				0.9	0.117	0.054	0.005	0.006
Ma 2009	China	Field	35.93	104.15					Pinus tabuliformis	Conifer				2.03333	0.069	0.062	0.001	0.005
Ma 2009	China	Field	35.93	104.15					Pinus tabuliformis	Conifer				2.03333	0.069	0.053	0.001	0.004
Ma 2009	China	Field	35.93	104.15					Pinus tabuliformis	Conifer				2.03333	0.069	0.04	0.007	0.006
Ma 2009	China	Field	35.93	104.15					Pinus tabuliformis	Conifer				3.03333	0.104	0.087	0.007	0.006
Ma 2009	China	Field	35.93	104.15					Pinus tabuliformis	Conifer				3.03333	0.104	0.094	0.009	0.007
Ma 2009	China	Field	35.93	104.15					Pinus tabuliformis	Conifer				3.03333	0.104	0.062	0.006	0.007
Ma 2010	China	Indoor	57.02	104.15					Platycladus orientalis	Conifer				1.33333	0.03	0.006	0.004	0.001
Ma 2010	China	Indoor	57.02	104.15					Sabina przewalskii	Conifer				1.33333	0.042	0.006	0.001	0.001
Martìnez 2003	Belgium	Indoor							Atriplex halimus	Shrub				0.733333	0.29	0.21	0.08	0.05
Martìnez 2003	Belgium	Indoor							Atriplex halimus	Shrub				0.733333	0.25	0.1	0.05	0.02
Martorell 2013	Australia	Indoor							Eucalyptus pauciflora	Evergreen broadleaf				1.26667	0.5	0.032	0.058	0.01
Mashilo 2017	Pietermaritzburg	Indoor	-29.63	30.4					Lagenaria siceraria	Nonlegume forb				0.333333	0.213	0.119	0.106	0.022
Mashilo 2017	Pietermaritzburg	Indoor	-29.63	30.4					Lagenaria siceraria	Nonlegume forb				0.333333	0.451	0.1	0.078	0.022
Mashilo 2017	Pietermaritzburg	Indoor	-29.63	30.4					Lagenaria siceraria	Nonlegume forb				0.333333	0.258	0.152	0.065	0.032
Mashilo 2017	Pietermaritzburg	Indoor	-29.63	30.4					Lagenaria siceraria	Nonlegume forb				0.333333	0.209	0.083	0.096	0.022
Mashilo 2017	Pietermaritzburg	Indoor	-29.63	30.4					Lagenaria siceraria	Nonlegume forb				0.333333	0.143	0.319	0.035	0.183
Mashilo 2017	Pietermaritzburg	Indoor	-29.63	30.4					Lagenaria siceraria	Nonlegume forb				0.333333	0.514	0.052	0.15	0.012
Mashilo 2017	Pietermaritzburg	Indoor	-29.63	30.4					Lagenaria siceraria	Nonlegume forb				0.333333	0.364	0.161	0.267	0.042
Mashilo 2017	Pietermaritzburg	Indoor	-29.63	30.4					Lagenaria siceraria	Nonlegume forb				0.333333	0.213	0.144	0.052	0.042
Mashilo 2017	Pietermaritzburg	Indoor	-29.63	30.4					Lagenaria siceraria	Nonlegume forb				0.333333	0.283	0.135	0.079	0.049
Mashilo 2017	Pietermaritzburg	Indoor	-29.63	30.4					Lagenaria siceraria	Nonlegume forb				0.333333	0.526	0.073	0.257	0.015
Mashilo 2017	Pietermaritzburg	Indoor	-29.63	30.4					Lagenaria siceraria	Nonlegume forb				0.333333	0.37	0.044	0.089	0.02
Mashilo 2017	Pietermaritzburg	Indoor	-29.63	30.4					Lagenaria siceraria	Nonlegume forb				0.333333	0.717	0.163	0.147	0.037
Meyer 1999	France	Indoor							Rosa rubiginosa	Shrub				3	0.302	0.037	0.062	0.016
Naumann 2010	Virginia	Indoor	38.09	-77.33					Elaeagnus umbellata	Shrub				0.133333	0.311	0.373	0.033	0.028
Naumann 2010	Virginia	Indoor	38.09	-77.33					Elaeagnus umbellata	Shrub				0.2	0.321	0.074	0.045	0.024
Naumann 2010	Virginia	Indoor	38.09	-77.33					Elaeagnus umbellata	Shrub				0.266667	0.319	0.018	0.026	0.003
Navarrete 2013	Chile	Indoor							Eucalyptus globulus	Evergreen broadleaf				1.4	0.23	0.017	0.034	0.002
Navarrete 2013	Chile	Indoor							Eucalyptus globulus	Evergreen broadleaf				1.4	0.393	0.023	0.095	0.004
Navarrete 2013	Chile	Indoor							Eucalyptus globulus	Evergreen broadleaf				1.4	0.579	0.205	0.1	0.045
Navarrete 2013	Chile	Indoor							Eucalyptus globulus	Evergreen broadleaf				1.4	0.318	0.02	0.041	0.002
Navarrete 2013	Chile	Indoor							Eucalyptus globulus	Evergreen broadleaf				1.4	0.263	0.02	0.023	0.002
Navarrete 2013	Chile	Indoor							Eucalyptus globulus	Evergreen broadleaf				1.4	0.309	0.015	0.031	0.002
Navarrete 2013	Chile	Indoor							Eucalyptus globulus	Evergreen broadleaf				1.4	0.507	0.087	0.072	0.013
Navarrete 2013	Chile	Indoor							Eucalyptus globulus	Evergreen broadleaf				1.4	0.284	0.02	0.031	0.003
Navarrete 2013	Chile	Indoor							Eucalyptus globulus	Evergreen broadleaf				1.4	0.273	0.017	0.027	0.003
Navarrete 2013	Chile	Indoor							Eucalyptus globulus	Evergreen broadleaf				1.4	0.248	0.025	0.025	0.004
Ohashi 2006	Japan	Indoor							Glycine max	Legume forb				0.366667	0.54	0.18	0.11	0.05
Palanisamy 1999	India	Indoor							Eucalyptus cladocalyx	Evergreen broadleaf				1	0.14	0.05	0.05	0.01
Parvin 2019	Australia	Field	-36.73	142.1					Vicia faba	Legume forb					0.305	0.159	0.046	0.007
Parvin 2019	Australia	Field	-36.73	142.1					Vicia faba	Legume forb					0.218	0.112	0.024	0.006
Paudel 2018	Israel	Indoor							Citrus limon	Evergreen broadleaf				0.233333	0.059	0.033	0.015	0.011
Paudel 2018	Israel	Indoor							Citrus limon	Evergreen broadleaf				0.233333	0.059	0.033	0.015	0.011
Paudel 2018	Israel	Indoor							Citrus limon	Evergreen broadleaf				0.466667	0.082	0.023	0.013	0.005
Paudel 2018	Israel	Indoor							Citrus limon	Evergreen broadleaf				0.466667	0.082	0.023	0.013	0.005
Pe?arojas 2004	Spain	Field	41.38	2.11					Quercus ilex	Evergreen broadleaf				2	0.097	0.042	0.01	0.016
Pe?arojas 2004	Spain	Field	41.38	2.11					Quercus ilex	Evergreen broadleaf				2	0.097	0.008	0.01	0.003
Picon 1997	France	Indoor							Quercus robur	Deciduous broadleaf				0.2	0.162	0.121	0.011	0.004
Picon 1997	France	Indoor							Quercus robur	Deciduous broadleaf				0.333333	0.151	0.093	0.016	0.007
Picon 1997	France	Indoor							Quercus robur	Deciduous broadleaf				0.5	0.184	0.071	0.017	0.01
Picon 1997	France	Indoor							Quercus robur	Deciduous broadleaf				0.666667	0.208	0.042	0.02	0.007
Picon 1997	France	Indoor							Quercus robur	Deciduous broadleaf				0.766667	0.213	0.027	0.019	0.006
Picon 1997	France	Indoor							Quercus robur	Deciduous broadleaf				0.9	0.259	0.022	0.026	0.01
Pourghayoumi 2017	Iran	Indoor	29.93	52.03					Punica granatum	Shrub				0.466667	0.14	0.025	0.03	0.002
Pourghayoumi 2017	Iran	Indoor	29.93	52.03					Punica granatum	Shrub				0.466667	0.17	0.018	0.005	0.004
Pourghayoumi 2017	Iran	Indoor	29.93	52.03					Punica granatum	Shrub				0.466667	0.192	0.022	0.005	0.009
Pourghayoumi 2017	Iran	Indoor	29.93	52.03					Punica granatum	Shrub				0.466667	0.251	0.016	0.025	0.005
Pourghayoumi 2017	Iran	Indoor	29.93	52.03					Punica granatum	Shrub				0.466667	0.096	0.029	0.005	0.002
Robredo 2007	Canada	Indoor							Hordeum vulgare	C3 grass				0.3	0.342	0.114	0.046	0.015
Robredo 2007	Canada	Indoor							Hordeum vulgare	C3 grass				0.433333	0.31	0.044	0.036	0.006
Robredo 2007	Canada	Indoor							Hordeum vulgare	C3 grass				0.533333	0.233	0.026	0.036	0.005
Rosa 2019	Brazil	Field	-19.91	44.44					Acrocomia aculeata	Nonlegume forb				0.566667	0.186	0.043	0.025	0.032
Rosa 2019	Brazil	Field	-19.91	44.44					Acrocomia aculeata	Nonlegume forb				0.8	0.224	0.019	0.025	0.011
Rosa 2019	Brazil	Field	-19.91	44.44					Acrocomia aculeata	Nonlegume forb				0.5	0.151	0.011	0.018	0.001
Rosa 2019	Brazil	Field	-19.91	44.44					Acrocomia aculeata	Nonlegume forb				0.4	0.089	0.008	0.012	0.006
Rosa 2019	Brazil	Field	-19.91	44.44					Acrocomia aculeata	Nonlegume forb				0.466667	0.106	0.009	0.034	0.008
Rouhi 2007	Belgium	Indoor							Prunus dulcis	Deciduous broadleaf				0.466667	0.534	0.217	0.025	0.019
Rouhi 2007	Belgium	Indoor							Prunus dulcis	Deciduous broadleaf				0.466667	0.534	0.208	0.025	0.025
Rouhi 2007	Belgium	Indoor							Prunus dulcis	Deciduous broadleaf				0.466667	0.534	0.029	0.025	0.014
Rouhi 2007	Belgium	Indoor							Prunus dulcis	Deciduous broadleaf				0.466667	0.666	0.104	0.025	0.025
Rouhi 2007	Belgium	Indoor							Prunus dulcis	Deciduous broadleaf				0.466667	0.666	0.233	0.025	0.054
Rouhi 2007	Belgium	Indoor							Prunus dulcis	Deciduous broadleaf				0.466667	0.666	0.21	0.025	0.039
Rouhi 2007	Belgium	Indoor							Prunus dulcis	Deciduous broadleaf				0.466667	0.892	0.129	0.137	0.01
Rouhi 2007	Belgium	Indoor							Prunus dulcis	Deciduous broadleaf				0.466667	0.892	0.14	0.137	0.039
Rouhi 2007	Belgium	Indoor							Prunus dulcis	Deciduous broadleaf				0.466667	0.892	0.054	0.137	0.01
Salazar-Parra 2015	Spain	Indoor							Vitis vinifera	Liana				0.333333	0.116	0.08	0.026	0.042
Salazar-Parra 2015	Spain	Indoor							Vitis vinifera	Liana				0.666667	0.081	0.058	0.026	0.018
Sánchez 2004	Spain	Indoor							Rosmarinus officinalis	Shrub				0.233333	0.27	0.135	0.024	0.005
Sánchez 2004	Spain	Indoor							Rosmarinus officinalis	Shrub				0.466667	0.299	0.109	0.021	0.008
Semedo 2020	Portugal	Indoor							Coffea canephora	Shrub					0.04	0.014	0.007	0.002
Semedo 2020	Portugal	Indoor							Coffea canephora	Shrub					0.04	0.012	0.007	0.004
Semedo 2020	Portugal	Indoor							Coffea arabica	Shrub					0.049	0.012	0.005	0.003
Semedo 2020	Portugal	Indoor							Coffea arabica	Shrub					0.049	0.012	0.005	0.002
Silva 2010	USA	Indoor							Jatropha curcas	Deciduous broadleaf				0.266667	0.139	0.069	0.01	0.011
Silva 2016	Amazonia	Indoor	-1.47	-48.49					Trachycarpus fortunei	Evergreen broadleaf				0.7	0.092	0.021	0.004	0.003
Silva 2016	Amazonia	Indoor	-1.47	-48.49					Trachycarpus fortunei	Evergreen broadleaf				1.13333	0.086	0.01	0.005	0.003
Silva 2016	Amazonia	Indoor	-1.47	-48.49					Trachycarpus fortunei	Evergreen broadleaf				1.9	0.059	0.006	0.003	0.001
Silva 2016	Amazonia	Indoor	-1.47	-48.49					Trachycarpus fortunei	Evergreen broadleaf				0.7	0.083	0.01	0.003	0.003
Silva 2016	Amazonia	Indoor	-1.47	-48.49					Trachycarpus fortunei	Evergreen broadleaf				1.13333	0.082	0.009	0.004	0.002
Silva 2016	Amazonia	Indoor	-1.47	-48.49					Trachycarpus fortunei	Evergreen broadleaf				1.9	0.054	0.003	0.002	0
Souza 2019	Brazil	Field							Lafoensia pacari	Evergreen broadleaf				1	0.106	0.13	0.013	0.012
Souza 2019	Brazil	Field							Lafoensia pacari	Evergreen broadleaf				1	0.04	0.106	0.012	0.032
Sucre 2011	Venezuela	Indoor	10.8	-68.32					Ipomoea pes-caprae	Nonlegume forb				1.23333	0.469	0.292	0.171	0.112
Sucre 2011	Venezuela	Indoor	10.8	-68.32					Ipomoea pes-caprae	Nonlegume forb				1.23333	0.469	0.146	0.171	0.116
Sun 2013	China	Indoor	34.33	108.4					Malus hupehensis	Deciduous broadleaf				1.5	0.32	0.13	0.04	0.04
Sun 2013	China	Indoor	34.33	108.4					Malus hupehensis	Deciduous broadleaf				1.5	0.26	0.08	0.03	0.03
Sun 2013b	China	Indoor							Dendranthema morifolium	Nonlegume forb				0.1	0.158	0.087	0.009	0.008
Sun 2013b	China	Indoor							Dendranthema morifolium	Nonlegume forb				0.166667	0.151	0.054	0.007	0.006
Sun 2013b	China	Indoor							Dendranthema morifolium	Nonlegume forb				0.233333	0.165	0.014	0.005	0.003
Sun 2013b	China	Indoor							Dendranthema morifolium	Nonlegume forb				0.1	0.163	0.08	0.007	0.006
Sun 2013b	China	Indoor							Dendranthema morifolium	Nonlegume forb				0.166667	0.167	0.011	0.008	0.004
Sun 2013b	China	Indoor							Dendranthema morifolium	Nonlegume forb				0.233333	0.18	0.013	0.008	0.003
Swarthout 2009	USA	Indoor							Lolium arundinaceum	C3 grass				0.5	0.477	0.13	0.004	0.022
Swarthout 2009	USA	Indoor							Lolium arundinaceum	C3 grass				0.5	0.437	0.058	0.006	0.008
Tezara 2002	UK	Indoor							Helianthus annuus	Nonlegume forb					0.775	0.106	0.116	0.016
Tezara 2002	UK	Indoor							Helianthus annuus	Nonlegume forb					0.775	0.046	0.116	0.015
Tezara 2005	Venezuela	Indoor	11.42	-69.6					Ipomoea carnea	Shrub				0.933333	0.44	0.078	0.006	0.008
Tezara 2005	Venezuela	Indoor	11.42	-69.6					Jatropha gossypifolia	Shrub				0.933333	0.28	0.141	0.01	0.041
Thameur 2012	Tunisia	Indoor							Hordeum vulgare	C3 grass				3	0.101	0.062	0.006	0.006
Thameur 2012	Tunisia	Indoor							Hordeum vulgare	C3 grass				3	0.145	0.078	0.006	0.005
Thruppoyil 2020	United Arab Emirates	Indoor	24.35	55.81					Tabernaemontana divaricata	Shrub					0.148	0.172	0.025	0.025
Thruppoyil 2020	United Arab Emirates	Indoor	24.35	55.81					Tabernaemontana divaricata	Shrub					0.148	0.068	0.025	0.025
Thruppoyil 2020	United Arab Emirates	Indoor	24.35	55.81					Tabernaemontana divaricata	Shrub					0.148	0.172	0.025	0.025
Thruppoyil 2020	United Arab Emirates	Indoor	24.35	55.81					Tabernaemontana divaricata	Shrub					0.148	0.068	0.025	0.025
Thruppoyil 2020	United Arab Emirates	Indoor	24.35	55.81					Tabernaemontana divaricata	Shrub					0.3	0.258	0.033	0.033
Thruppoyil 2020	United Arab Emirates	Indoor	24.35	55.81					Tabernaemontana divaricata	Shrub					0.3	0.071	0.033	0.033
Thruppoyil 2020	United Arab Emirates	Indoor	24.35	55.81					Tabernaemontana divaricata	Shrub					0.3	0.258	0.033	0.033
Thruppoyil 2020	United Arab Emirates	Indoor	24.35	55.81					Tabernaemontana divaricata	Shrub					0.3	0.071	0.033	0.033
Thruppoyil 2020	United Arab Emirates	Indoor	24.35	55.81					Tabernaemontana divaricata	Shrub					0.373	0.165	0.046	0.046
Thruppoyil 2020	United Arab Emirates	Indoor	24.35	55.81					Tabernaemontana divaricata	Shrub					0.373	0.096	0.046	0.046
Thruppoyil 2020	United Arab Emirates	Indoor	24.35	55.81					Tabernaemontana divaricata	Shrub					0.373	0.165	0.046	0.046
Thruppoyil 2020	United Arab Emirates	Indoor	24.35	55.81					Tabernaemontana divaricata	Shrub					0.373	0.096	0.046	0.046
Tomás 2012	Spain	Field							Vitis vinifera	Liana				0.933333	0.229	0.08	0.024	0.008
Tomás 2012	Spain	Field							Vitis vinifera	Liana				0.933333	0.211	0.071	0.014	0.008
Tomás 2012	Spain	Field							Vitis vinifera	Liana				0.933333	0.195	0.066	0.022	0.006
Tomás 2012	Spain	Field							Vitis vinifera	Liana				0.933333	0.265	0.068	0.016	0.004
Tomás 2012	Spain	Field							Vitis vinifera	Liana				0.933333	0.185	0.086	0.009	0.011
Tomás 2012	Spain	Field							Vitis vinifera	Liana				0.933333	0.282	0.104	0.008	0.009
Tomás 2012	Spain	Field							Vitis vinifera	Liana				0.933333	0.298	0.087	0.017	0.007
Tomás 2012	Spain	Field							Vitis vinifera	Liana				0.933333	0.327	0.113	0.028	0.016
Tomás 2012	Spain	Field							Vitis vinifera	Liana				0.933333	0.347	0.113	0.013	0.018
Tomás 2012	Spain	Field							Vitis vinifera	Liana				0.933333	0.316	0.113	0.017	0.018
Tomás 2012	Spain	Field							Vitis vinifera	Liana				0.933333	0.273	0.091	0.01	0.005
Tomás 2012	Spain	Field							Vitis vinifera	Liana				0.933333	0.239	0.09	0.024	0.008
Tomás 2012	Spain	Field							Vitis vinifera	Liana				0.933333	0.241	0.094	0.018	0.008
Tomás 2012	Spain	Field							Vitis vinifera	Liana				0.933333	0.307	0.079	0.016	0.008
Tomás 2012	Spain	Field							Vitis vinifera	Liana				0.933333	0.235	0.078	0.011	0.006
Tomás 2012	Spain	Field							Vitis vinifera	Liana				0.933333	0.235	0.083	0.023	0.004
Tomás 2012	Spain	Field							Vitis vinifera	Liana				0.933333	0.213	0.065	0.01	0.005
Tomás 2014	Spain	Field							Vitis vinifera	Liana				0.7	0.176	0.056	0.007	0.004
Tomás 2014	Spain	Field							Vitis vinifera	Liana				0.7	0.177	0.053	0.01	0.005
Tomás 2014	Spain	Field							Vitis vinifera	Liana				0.7	0.154	0.05	0.012	0.008
Tomás 2014	Spain	Field							Vitis vinifera	Liana				0.7	0.192	0.056	0.008	0.005
Tomás 2014	Spain	Field							Vitis vinifera	Liana				0.7	0.145	0.057	0.005	0.005
Tomás 2014	Spain	Field							Vitis vinifera	Liana				0.7	0.149	0.043	0.004	0.004
Tomás 2014	Spain	Field							Vitis vinifera	Liana				0.7	0.141	0.05	0.007	0.004
Tom-Dery 2019	Germany	Indoor	53.5	-0.97					Vitellaria paradoxa	Evergreen broadleaf					0.15	0.125	0.021	0.008
Topbjerg 2014	Denmark	Indoor							Solanum tuberosum	Nonlegume forb				4	0.185	0.152	0.041	0.139
Topbjerg 2014	Denmark	Indoor							Solanum tuberosum	Nonlegume forb				4	0.464	0.23	0.028	0.144
Topbjerg 2014	Denmark	Indoor							Solanum tuberosum	Nonlegume forb				4	0.472	0.144	0.029	0.144
Topbjerg 2014	Denmark	Indoor							Solanum tuberosum	Nonlegume forb				4	0.485	0.195	0.033	0.2
Topbjerg 2014	Denmark	Indoor							Solanum tuberosum	Nonlegume forb				4	0.351	0.343	0.04	0.139
Topbjerg 2014	Denmark	Indoor							Solanum tuberosum	Nonlegume forb				4	0.597	0.118	0.028	0.145
Topbjerg 2014	Denmark	Indoor							Solanum tuberosum	Nonlegume forb				4	0.475	0.29	0.032	0.148
Topbjerg 2014	Denmark	Indoor							Solanum tuberosum	Nonlegume forb				4	0.377	0.188	0.053	0.201
Topbjerg 2014	Denmark	Indoor							Solanum tuberosum	Nonlegume forb				4	0.386	0.185	0.028	0.197
Topbjerg 2014	Denmark	Indoor							Solanum tuberosum	Nonlegume forb				4	0.579	0.349	0.028	0.144
Topbjerg 2014	Denmark	Indoor							Solanum tuberosum	Nonlegume forb				4	0.493	0.231	0.045	0.144
Topbjerg 2014	Denmark	Indoor							Solanum tuberosum	Nonlegume forb				4	0.473	0.351	0.037	0.143
Topbjerg 2014	Denmark	Indoor							Solanum tuberosum	Nonlegume forb				4	0.347	0.293	0.029	0.21
Topbjerg 2014	Denmark	Indoor							Solanum tuberosum	Nonlegume forb				4	0.208	0.241	0.049	0.201
Topbjerg 2014	Denmark	Indoor							Solanum tuberosum	Nonlegume forb				4	0.418	0.135	0.077	0.209
Topbjerg 2014	Denmark	Indoor							Solanum tuberosum	Nonlegume forb				4	0.512	0.484	0.033	0.209
Topbjerg 2014	Denmark	Indoor							Solanum tuberosum	Nonlegume forb				4	0.41	0.263	0.037	0.135
Topbjerg 2014	Denmark	Indoor							Solanum tuberosum	Nonlegume forb				4	0.374	0.386	0.041	0.144
Topbjerg 2014	Denmark	Indoor							Solanum tuberosum	Nonlegume forb				4	0.457	0.162	0.053	0.2
Topbjerg 2014	Denmark	Indoor							Solanum tuberosum	Nonlegume forb				4	0.437	0.633	0.057	0.152
Topbjerg 2014	Denmark	Indoor							Solanum tuberosum	Nonlegume forb				4	0.244	0.196	0.054	0.143
Topbjerg 2014	Denmark	Indoor							Solanum tuberosum	Nonlegume forb				4	0.414	0.619	0.049	0.139
Topbjerg 2014	Denmark	Indoor							Solanum tuberosum	Nonlegume forb				4	0.417	0.196	0.057	0.205
Tschaplinski 1995	USA	Field	35.92	-84.37					Acer saccharum	Deciduous broadleaf				1	0.08	0.063	0.016	0.012
Tschaplinski 1995	USA	Field	35.92	-84.37					Platanus occidentalis	Deciduous broadleaf				1	0.447	0.089	0.018	0.018
Tschaplinski 1995	USA	Field	35.92	84.37					Liquidambar styraciflua	Deciduous broadleaf				1	0.475	0.272	0.068	0.045
Tsuji 2003	Japan	Field							Sorghum bicolor	C4 grass				3	0.085	0.041	0.001	0.009
Tsuji 2003	Japan	Field							Sorghum bicolor	C4 grass				3	0.083	0.038	0.005	0.004
Tsuji 2003	Japan	Field							Sorghum bicolor	C4 grass				3	0.087	0.024	0.004	0.004
Vu 2009	USA	Indoor	29.63	-82.37					Saccharum officinarum	C4 grass				0.266667	0.155	0.048	0.012	0.009
Vu 2009	USA	Indoor	29.63	-82.37					Saccharum officinarum	C4 grass				0.4	0.148	0.008	0.016	0.006
Wall 2006	USA	Field	33.07	-111.97					Triticum aestivum	C3 grass				2.5	0.541	0.179	0.063	0.048
Wall 2006	USA	Field	33.07	-111.97					Triticum aestivum	C3 grass				2.96667	0.473	0.371	0.054	0.058
Wall 2006	USA	Field	33.07	-111.97					Triticum aestivum	C3 grass				3.3	0.48	0.291	0.102	0.063
Wall 2006	USA	Field	33.07	-111.97					Triticum aestivum	C3 grass				3.5	0.592	0.301	0.042	0.02
Wall 2006	USA	Field	33.07	-111.97					Triticum aestivum	C3 grass				3.93333	0.582	0.216	0.073	0.083
Wall 2006	USA	Field	33.07	-111.97					Triticum aestivum	C3 grass				1.36667	0.763	0.641	0.04	0.067
Wall 2006	USA	Field	33.07	-111.97					Triticum aestivum	C3 grass				2.3	0.513	0.221	0.068	0.034
Wall 2006	USA	Field	33.07	-111.97					Triticum aestivum	C3 grass				2.7	0.347	0.133	0.1	0.039
Wall 2006	USA	Field	33.07	-111.97					Triticum aestivum	C3 grass				3.16667	0.257	0.16	0.076	0.044
Wall 2006	USA	Field	33.07	-111.97					Triticum aestivum	C3 grass				3.86667	0.26	0.16	0.061	0.025
Wall 2006	USA	Field	33.07	-111.97					Triticum aestivum	C3 grass				3.96667	0.338	0.135	0.012	0.027
Wall 2006	USA	Field	33.07	-111.97					Triticum aestivum	C3 grass				4.1	0.458	0.038	0.071	0.018
Wall 2011	USA	Field	33.07	-111.97					Hordeum vulgare	C3 grass				5	0.32	0.14	0.09	0.04
Wan 1993	USA	Field							Gutierrezia sarothrae	C3 grass				0.466667	0.541	0.355	0.02	0.025
Wan 1993	USA	Field							Gutierrezia sarothrae	C3 grass				0.466667	0.541	0.288	0.025	0.018
Wan 1993	USA	Field							Gutierrezia sarothrae	C3 grass				0.466667	0.541	0.199	0.02	0.015
Wang 2003	China	Indoor							Acer ginnala	Deciduous broadleaf				1.5	0.143	0.104	0.022	0.011
Wang 2003	China	Indoor							Acer ginnala	Deciduous broadleaf				1.5	0.143	0.084	0.022	0.011
Wang 2003	China	Indoor							Acer ginnala	Deciduous broadleaf				1.5	0.143	0.294	0.022	0.007
Wang 2003	China	Indoor							Prunus davidiana	Deciduous broadleaf				1.5	0.226	0.199	0.022	0.023
Wang 2003	China	Indoor							Prunus davidiana	Deciduous broadleaf				1.5	0.226	0.166	0.022	0.013
Wang 2003	China	Indoor							Prunus davidiana	Deciduous broadleaf				1.5	0.226	0.1	0.022	0.013
Wang 2003	China	Indoor							Pyrus ussuriensis	Deciduous broadleaf				1.5	0.439	0.349	0.1	0.012
Wang 2003	China	Indoor							Pyrus ussuriensis	Deciduous broadleaf				1.5	0.439	0.244	0.1	0.016
Wang 2003	China	Indoor							Pyrus ussuriensis	Deciduous broadleaf				1.5	0.439	0.116	0.1	0.01
Wang 2010	China	Indoor							Triticum aestivum	C3 grass				0.1	0.163	0.041	0.022	0.004
Wang 2010	China	Indoor							Triticum aestivum	C3 grass				0.1	0.169	0.088	0.032	0.026
Wang 2010	China	Indoor							Lycopersicon esculentum	Nonlegume forb				0.933333	0.239	0.053	0.008	0.005
Wang 2010	China	Indoor							Lycopersicon esculentum	Nonlegume forb				0.933333	0.107	0.068	0.009	0.002
Wang 2011	China	Indoor							Davidia involucrata	Deciduous broadleaf				0.166667	0.025	0.018	0.005	0.01
Wang 2011	China	Indoor							Davidia involucrata	Deciduous broadleaf				0.166667	0.025	0.01	0.005	0.002
Wang 2011	China	Indoor							Davidia involucrata	Deciduous broadleaf				0.166667	0.025	0.012	0.005	0.004
Wang 2011	China	Indoor							Davidia involucrata	Deciduous broadleaf				0.333333	0.02	0.014	0.006	0.004
Wang 2011	China	Indoor							Davidia involucrata	Deciduous broadleaf				0.333333	0.02	0.009	0.006	0.005
Wang 2011	China	Indoor							Davidia involucrata	Deciduous broadleaf				0.333333	0.02	0.005	0.006	0.001
Wang 2011	China	Indoor							Davidia involucrata	Deciduous broadleaf				0.566667	0.027	0.017	0.006	0.004
Wang 2011	China	Indoor							Davidia involucrata	Deciduous broadleaf				0.566667	0.027	0.011	0.006	0
Wang 2011	China	Indoor							Davidia involucrata	Deciduous broadleaf				0.566667	0.027	0.01	0.006	0.004
Wang 2011	China	Indoor							Davidia involucrata	Deciduous broadleaf				0.8	0.036	0.034	0.004	0.004
Wang 2011	China	Indoor							Davidia involucrata	Deciduous broadleaf				0.8	0.036	0.016	0.004	0.003
Wang 2011	China	Indoor							Davidia involucrata	Deciduous broadleaf				0.8	0.036	0.009	0.004	0.002
Wang 2016	China	Indoor							Triticum aestivum	C3 grass				0.233333	0.437	0.229	0.015	0.017
Wang 2016	China	Indoor							Triticum aestivum	C3 grass				0.233333	0.437	0.125	0.01	0.011
Wang 2016	China	Indoor							Triticum aestivum	C3 grass				0.233333	0.521	0.381	0.023	0.024
Wang 2016	China	Indoor							Triticum aestivum	C3 grass				0.233333	0.521	0.162	0.01	0.015
Wei 2018	Denmark	Indoor							Solanum lycopersicum	Nonlegume forb				1.33333	0.399	0.354	0.023	0.028
Wei 2018	Denmark	Indoor							Solanum lycopersicum	Nonlegume forb				1.33333	0.399	0.343	0.023	0.034
Wertin 2010	USA	Indoor	34.87	-83.95					Pinus taeda	Conifer				1	0.269	0.139	0.021	0.019
Wertin 2010	USA	Indoor	33.57	-83.19					Pinus taeda	Conifer				1	0.211	0.079	0.014	0.012
Wertin 2010	USA	Indoor	31.29	-83.32					Pinus taeda	Conifer				1	0.278	0.179	0.004	0.021
Wertin 2010	USA	Indoor	34.87	-83.95					Pinus taeda	Conifer				4	0.207	0.222	0.039	0.039
Wertin 2010	USA	Indoor	33.57	-83.19					Pinus taeda	Conifer				4	0.158	0.17	0.022	0.013
Wertin 2010	USA	Indoor	31.29	-83.32					Pinus taeda	Conifer				4	0.176	0.144	0.022	0.023
Xu 2010	China	Field	36.43	117.45					Robinia pseudoacacia	Deciduous broadleaf				1.66667	0.174	0.138	0.017	0.006
Xu 2010	China	Field	36.43	117.45					Robinia pseudoacacia	Deciduous broadleaf				1.66667	0.174	0.142	0.017	0.01
Xu 2010	China	Field	36.43	117.45					Robinia pseudoacacia	Deciduous broadleaf				1.66667	0.174	0.062	0.017	0.002
Xu 2013	China	Field	34.2	108.12					Bothriochloa ischaemum	C4 grass				5	0.08	0.077	0.007	0.005
Xu 2013	China	Field	34.2	108.12					Bothriochloa ischaemum	C4 grass				5	0.08	0.063	0.006	0.005
Ying 2009	China	Indoor	30.25	119.22					Phyllostachys pubescens	Evergreen broadleaf				0.766667	0.076	0.048	0.011	0.008
Ying 2009	China	Indoor	30.25	119.22					Phyllostachys pubescens	Evergreen broadleaf				0.766667	0.076	0.03	0.011	0.004
Ying 2009	China	Indoor	30.25	119.22					Phyllostachys pubescens	Evergreen broadleaf				0.766667	0.076	0.026	0.011	0.005
Zhang 2003	China	Field							Eriobotrya japonica	Evergreen broadleaf					0.19	0.172	0.008	0.011
Zhang 2003	China	Field							Eriobotrya japonica	Evergreen broadleaf					0.19	0.151	0.01	0.009
Zhang 2003	China	Field							Eriobotrya japonica	Evergreen broadleaf					0.19	0.137	0.009	0.009
Zhang 2012	China	Indoor							Bothriochloa ischaemum	C4 grass					0.099	0.063	0.006	0.005
Zhu 2012	China	Indoor							Zea mays	C4 grass				0.933333	0.149	0.095	0.008	0.007
Albert 2011	Denmark	Field	55.88	11.97	8.28333	0.8024	0.961667		Calluna vulgaris	Shrub				0.0666667	0.27	0.05	0.04	0.02
Asensio 2007	Spain	Field	41.22	0.92	12	0.46	1.04417	Mediterranean	Quercusilex	Evergreen broadleaf	100			1.63333	0.104	0.145	0.023	0.025
Asensio 2007	Spain	Field	41.22	0.92	12	0.46	1.04417	Mediterranean	Quercusilex	Evergreen broadleaf	100			1.76667	0.024	0.017	0.002	0.003
Asensio 2007	Spain	Field	41.22	0.92	12	0.46	1.04417	Mediterranean	Quercusilex	Evergreen broadleaf	100			1.86667	0.17	0.079	0.03	0.016
Asensio 2007	Spain	Field	41.22	0.92	12	0.46	1.04417	Mediterranean	Quercusilex	Evergreen broadleaf	100			1.96667	0.035	0.056	0.01	0.017
Asensio 2007	Spain	Field	41.22	0.92	12	0.46	1.04417	Mediterranean	Phillyrea latifolia	Evergreen broadleaf	100			1.63333	0.092	0.053	0.017	0.007
Asensio 2007	Spain	Field	41.22	0.92	12	0.46	1.04417	Mediterranean	Phillyrea latifolia	Evergreen broadleaf	100			1.76667	0.005	0.005	0.005	0.005
Asensio 2007	Spain	Field	41.22	0.92	12	0.46	1.04417	Mediterranean	Phillyrea latifolia	Evergreen broadleaf	100			1.86667	0.089	0.084	0.013	0.017
Asensio 2007	Spain	Field	41.22	0.92	12	0.46	1.04417	Mediterranean	Phillyrea latifolia	Evergreen broadleaf	100			1.96667	0.032	0.034	0.007	0.007
Bachofen 2018	Switzerland	Field	46.31	7.68	7.89583	0.9323	0.830833	Temperate forest	Pinus sylvestris	Conifer	100	0	100	0.4	0.186	0.08	0.022	0.022
Bachofen 2018	Switzerland	Field	46.31	7.68	7.89583	0.9323	0.830833	Temperate forest	Pinus nigra	Conifer	100	0	100	0.4	0.159	0.122	0.012	0.011
Bachofen 2018	Switzerland	Field	46.31	7.68	7.89583	0.9323	0.830833	Temperate forest	Pinus sylvestris	Conifer	100	0	100	0.433333	0.436	0.183	0.042	0.023
Bachofen 2018	Switzerland	Field	46.31	7.68	7.89583	0.9323	0.830833	Temperate forest	Pinus nigra	Conifer	100	0	100	0.433333	0.333	0.258	0.045	0.039
Bachofen 2018	Switzerland	Field	46.31	7.68	7.89583	0.9323	0.830833	Temperate forest	Pinus sylvestris	Conifer	100	0	100	0.5	0.215	0.156	0.019	0.025
Bachofen 2018	Switzerland	Field	46.31	7.68	7.89583	0.9323	0.830833	Temperate forest	Pinus nigra	Conifer	100	0	100	0.5	0.257	0.219	0.036	0.019
Bartkowiak 2015	USA	Field	33.63	-82.8	16.7625	0.7747	1.43833	Subtropical forest	Pinus taeda	Conifer	100	70	30	0.333333	0.123	0.16	0.008	0.012
Bartkowiak 2015	USA	Field	33.63	-82.8	16.7625	0.7747	1.43833	Subtropical forest	Pinus taeda	Conifer	100	70	30	0.366667	0.127	0.156	0.008	0.011
Bartkowiak 2015	USA	Field	33.63	-82.8	16.7625	0.7747	1.43833	Subtropical forest	Pinus taeda	Conifer	100	70	30	0.4	0.123	0.16	0.009	0.007
Bartkowiak 2015	USA	Field	33.63	-82.8	16.7625	0.7747	1.43833	Subtropical forest	Pinus taeda	Conifer	100	70	30	0.433333	0.124	0.134	0.008	0.005
Bartkowiak 2015	USA	Field	33.63	-82.8	16.7625	0.7747	1.43833	Subtropical forest	Pinus taeda	Conifer	100	70	30	0.466667	0.155	0.16	0.017	0.009
Bartkowiak 2015	USA	Field	33.63	-82.8	16.7625	0.7747	1.43833	Subtropical forest	Pinus taeda	Conifer	100	70	30	0.5	0.142	0.133	0.023	0.009
Bartkowiak 2015	USA	Field	33.63	-82.8	16.7625	0.7747	1.43833	Subtropical forest	Pinus taeda	Conifer	100	70	30	0.533333	0.104	0.113	0.005	0.012
Bartkowiak 2015	USA	Field	33.63	-82.8	16.7625	0.7747	1.43833	Subtropical forest	Pinus taeda	Conifer	100	70	30	0.566667	0.086	0.099	0.012	0.014
Baudis 2014	Germany	Field			8.3	NA	NA	Temperate forest	Fagus sylvatica	Deciduous broadleaf	100	70	30	0.3	0.142	0.088	0.068	0.031
Baudis 2014	Germany	Field			8.3	NA	NA	Temperate forest	Fagus sylvatica	Deciduous broadleaf	100	70	30	0.3	0.132	0.082	0.056	0.03
Baudis 2014	Germany	Field			8.3	NA	NA	Temperate forest	Fagus sylvatica	Deciduous broadleaf	100	70	30	0.3	0.134	0.109	0.069	0.048
Baudis 2014	Germany	Field			7.3	NA	NA	Temperate forest	Fagus sylvatica	Deciduous broadleaf	100	70	30	0.3	0.159	0.13	0.071	0.066
Baudis 2014	Germany	Field			7.3	NA	NA	Temperate forest	Fagus sylvatica	Deciduous broadleaf	100	70	30	0.3	0.132	0.116	0.05	0.053
Baudis 2014	Germany	Field			7.3	NA	NA	Temperate forest	Fagus sylvatica	Deciduous broadleaf	100	70	30	0.3	0.143	0.111	0.056	0.051
Baudis 2014	Germany	Field			6.5	NA	NA	Temperate forest	Fagus sylvatica	Deciduous broadleaf	100	70	30	0.3	0.072	0.075	0.037	0.044
Baudis 2014	Germany	Field			6.5	NA	NA	Temperate forest	Fagus sylvatica	Deciduous broadleaf	100	70	30	0.3	0.055	0.067	0.026	0.039
Baudis 2014	Germany	Field			6.5	NA	NA	Temperate forest	Fagus sylvatica	Deciduous broadleaf	100	70	30	0.3	0.08	0.063	0.046	0.032
Besson 2014	Portuga	Field	38.53	-8.02	16.125	0.3856	1.23167	Mediterranean	Quercus suber	Deciduous broadleaf	100	80	20	0.1	0.208	0.164	0.017	0.009
Besson 2014	Portuga	Field	38.53	-8.02	16.125	0.3856	1.23167	Mediterranean	Quercus suber	Deciduous broadleaf	100	80	20	0.2	0.086	0.081	0.006	0.01
Besson 2014	Portuga	Field	38.53	-8.02	16.125	0.3856	1.23167	Mediterranean	Quercus suber	Deciduous broadleaf	100	80	20	0.3	0.043	0.033	0.009	0.004
Besson 2014	Portuga	Field	38.53	-8.02	16.125	0.3856	1.23167	Mediterranean	Quercus suber	Deciduous broadleaf	100	80	20	0.333333	0.04	0.045	0.005	0.003
Besson 2014	Portuga	Field	38.53	-8.02	16.125	0.3856	1.23167	Mediterranean	Quercus suber	Deciduous broadleaf	100	80	20	0.4	0.244	0.225	0.008	0.027
Besson 2014	Portuga	Field	38.53	-8.02	16.125	0.3856	1.23167	Mediterranean	Quercus suber	Deciduous broadleaf	100	80	20	0.466667	0.08	0.074	0.006	0.011
Besson 2014	Portuga	Field	38.53	-8.02	16.125	0.3856	1.23167	Mediterranean	Quercus suber	Deciduous broadleaf	100	80	20	0.5	0.188	0.172	0.017	0.021
Besson 2014	Portuga	Field	38.53	-8.02	16.125	0.3856	1.23167	Mediterranean	Quercus suber	Deciduous broadleaf	100	80	20	0.533333	0.215	0.238	0.015	0.016
Besson 2014	Portuga	Field	38.53	-8.02	16.125	0.3856	1.23167	Mediterranean	Quercus suber	Deciduous broadleaf	100	80	20	0.633333	0.052	0.074	0.009	0.031
Besson 2014	Portuga	Field	38.53	-8.02	16.125	0.3856	1.23167	Mediterranean	Quercus suber	Deciduous broadleaf	100	80	20	0.666667	0.04	0.046	0.01	0.01
Besson 2014	Portuga	Field	38.53	-8.02	16.125	0.3856	1.23167	Mediterranean	Quercus suber	Deciduous broadleaf	100	80	20	0.7	0.022	0.023	0.01	0.013
Besson 2014	Portuga	Field	38.53	-8.02	16.125	0.3856	1.23167	Mediterranean	Quercus suber	Deciduous broadleaf	100	80	20	0.766667	0.062	0.085	0.016	0.016
Besson 2014	Portuga	Field	38.53	-8.02	16.125	0.3856	1.23167	Mediterranean	Quercus suber	Deciduous broadleaf	100	80	20	0.8	0.196	0.217	0.011	0.02
Bhusal 2020	Korea	Field	35.28	127.45	13.4	1.1686	1.17167	Temperate forest	Prunus sargentii	Deciduous broadleaf	100	60	40	0.166667	0.037	0.033	0.002	0.002
Bhusal 2020	Korea	Field	35.28	127.45	13.4	1.1686	1.17167	Temperate forest	Prunus sargentii	Deciduous broadleaf	100	20	80	0.166667	0.037	0.027	0.002	0.002
Bhusal 2020	Korea	Field	35.28	127.45	13.4	1.1686	1.17167	Temperate forest	Larix kaempfer	Conifer	100	60	40	0.166667	0.03	0.028	0.002	0.001
Bhusal 2020	Korea	Field	35.28	127.45	13.4	1.1686	1.17167	Temperate forest	Larix kaempfer	Conifer	100	20	80	0.166667	0.03	0.024	0.002	0.001
Bollig 2014	Switzerland	Field			NA	NA	NA	Temperate grassland	Trifolium repens	Legume forb	100	0	100	0.0666667	1.122	0.695	0.061	0.28
Bollig 2014	Switzerland	Field			NA	NA	NA	Temperate grassland	Lolium multiflorum	C3 grass	100	0	100	0.0666667	0.732	0.329	0.064	0.061
Bollig 2014	Switzerland	Field			NA	NA	NA	Temperate grassland	Phleum pratense	C3 grass	100	0	100	0.0666667	0.512	0.207	0.085	0.11
Bollig 2014	Switzerland	Field			NA	NA	NA	Temperate grassland	Trifolium repens	Legume forb	100	0	100	0.0833333	0.756	0.397	0.099	0.074
Bollig 2014	Switzerland	Field			NA	NA	NA	Temperate grassland	Agrostis stolonifera	C3 grass	100	0	100	0.0833333	0.508	0.174	0.112	0.074
Bollig 2014	Switzerland	Field			NA	NA	NA	Temperate grassland	Phleum pratense	C3 grass	100	0	100	0.0833333	0.384	0.285	0.099	0.062
Bollig 2014	Switzerland	Field			NA	NA	NA	Temperate grassland	Trifolium pratense	Legume forb	100	0	100	0.0666667	0.984	0.21	0.403	0.081
Bollig 2014	Switzerland	Field			NA	NA	NA	Temperate grassland	Trisetum flavescens	C3 grass	100	0	100	0.0666667	0.484	0.161	0.113	0.097
Bollig 2014	Switzerland	Field			NA	NA	NA	Temperate grassland	Rumex alpinus	Nonlegume forb	100	0	100	0.0666667	0.306	0.177	0.065	0.065
Bollig 2014	Switzerland	Field			NA	NA	NA	Temperate grassland	Alchemilla vulgaris	Nonlegume forb	100	0	100	0.0666667	1.194	0.226	0.339	0.097
Chang 2020	Korea	Field	37.59	127.03	12.9	1.1938	1.15	Temperate forest	Pinus koraiensis	Conifer	100	70	30	0.366667	0.09	0.082	0.012	0.021
Chang 2020	Korea	Field	37.59	127.03	12.9	1.1938	1.15	Temperate forest	Pinus koraiensis	Conifer	100	70	30	0.4	0.046	0.032	0.006	0.004
Chang 2020	Korea	Field	37.59	127.03	12.9	1.1938	1.15	Temperate forest	Pinus koraiensis	Conifer	100	70	30	0.433333	0.04	0.036	0.006	0.002
Chang 2020	Korea	Field	37.59	127.03	12.9	1.1938	1.15	Temperate forest	Pinus koraiensis	Conifer	100	70	30	0.466667	0.1	0.098	0.013	0.01
Chang 2020	Korea	Field	37.59	127.03	12.9	1.1938	1.15	Temperate forest	Pinus koraiensis	Conifer	100	70	30	0.5	0.111	0.105	0.01	0.004
Chang 2020	Korea	Field	37.59	127.03	12.9	1.1938	1.15	Temperate forest	Pinus koraiensis	Conifer	100	70	30	0.8	0.137	0.112	0.01	0.003
Chang 2020	Korea	Field	37.59	127.03	12.9	1.1938	1.15	Temperate forest	Pinus koraiensis	Conifer	100	70	30	0.833333	0.06	0.042	0.007	0.004
Chang 2020	Korea	Field	37.59	127.03	12.9	1.1938	1.15	Temperate forest	Pinus koraiensis	Conifer	100	70	30	0.866667	0.129	0.093	0.006	0.007
Chang 2020	Korea	Field	37.59	127.03	12.9	1.1938	1.15	Temperate forest	Pinus koraiensis	Conifer	100	70	30	0.9	0.042	0.019	0.006	0.003
Chang 2020	Korea	Field	37.59	127.03	12.9	1.1938	1.15	Temperate forest	Pinus koraiensis	Conifer	100	70	30	0.933333	0.096	0.095	0.007	0.004
Chang 2020	Korea	Field	37.59	127.03	12.9	1.1938	1.15	Temperate forest	Pinus koraiensis	Conifer	100	70	30	0.966667	0.108	0.108	0.009	0.006
Chang 2020	Korea	Field	37.59	127.03	12.9	1.1938	1.15	Temperate forest	Pinus koraiensis	Conifer	100	70	30	1	0.131	0.134	0.008	0.005
Chang 2020	Korea	Field	37.59	127.03	12.9	1.1938	1.15	Temperate forest	Pinus koraiensis	Conifer	100	70	30	1.03333	0.021	0.007	0.005	0.007
Chen 2017	China	Field	33.47	111.93	15.1	0.7385	0.999167	Subtropical forest	Lindera obtusiloba	Deciduous broadleaf	100	50	50	0.533333	0.187	0.118	0.009	0.017
Chen 2018	China	Field	33.47	111.93	15.1	0.7385	0.999167	Subtropical forest	Quercus aliena	Deciduous broadleaf	100	50	50	0.566667	0.141	0.122	0.008	0.012
Chen 2018	China	Field	33.47	111.93	15.1	0.7385	0.999167	Subtropical forest	Quercus aliena	Deciduous broadleaf	100	50	50	0.866667	0.109	0.127	0.009	0.012
Durand 2020	France	Field	48.75	6.34	9.62917	0.8501	0.983333	Temperate forest	Populus spp	Deciduous broadleaf	100	15	85	0.5	0.311	0.048	0.032	0.026
Durand 2020	France	Field	48.75	6.34	9.62917	0.8501	0.983333	Temperate forest	Populus spp	Deciduous broadleaf	100	15	85	0.5	0.314	0.048	0.035	0.029
Durand 2020	France	Field	48.75	6.34	9.62917	0.8501	0.983333	Temperate forest	Populus spp	Deciduous broadleaf	100	15	85	0.5	0.295	0.042	0.029	0.026
Durand 2020	France	Field	48.75	6.34	9.62917	0.8501	0.983333	Temperate forest	Populus spp	Deciduous broadleaf	100	15	85	0.5	0.279	0.055	0.029	0.029
Durand 2020	France	Field	48.75	6.34	9.62917	0.8501	0.983333	Temperate forest	Populus spp	Deciduous broadleaf	100	15	85	0.533333	0.221	0.088	0.041	0.025
Durand 2020	France	Field	48.75	6.34	9.62917	0.8501	0.983333	Temperate forest	Populus spp	Deciduous broadleaf	100	15	85	0.533333	0.363	0.161	0.044	0.025
Durand 2020	France	Field	48.75	6.34	9.62917	0.8501	0.983333	Temperate forest	Populus spp	Deciduous broadleaf	100	15	85	0.533333	0.36	0.246	0.025	0.028
Durand 2020	France	Field	48.75	6.34	9.62917	0.8501	0.983333	Temperate forest	Populus spp	Deciduous broadleaf	100	15	85	0.533333	0.407	0.092	0.019	0.019
Epron 1993	France	Field	48.73	6.23	9.75833	0.8346	0.970833	Temperate forest	Quercus robur	Deciduous broadleaf	100	0	100	0.4	0.231	0.185	0.039	0.061
Epron 1993	France	Field	48.73	6.23	9.75833	0.8346	0.970833	Temperate forest	Quercus robur	Deciduous broadleaf	100	0	100	0.433333	0.186	0.064	0.036	0.022
Epron 1993	France	Field	48.73	6.23	9.75833	0.8346	0.970833	Temperate forest	Quercus robur	Deciduous broadleaf	100	0	100	0.466667	0.276	0.091	0.034	0.029
Epron 1993	France	Field	48.73	6.23	9.75833	0.8346	0.970833	Temperate forest	Quercus robur	Deciduous broadleaf	100	0	100	0.5	0.262	0.076	0.048	0.056
Epron 1993	France	Field	48.73	6.23	9.75833	0.8346	0.970833	Temperate forest	Quercus petraea	Deciduous broadleaf	100	0	100	0.4	0.199	0.175	0.05	0.031
Epron 1993	France	Field	48.73	6.23	9.75833	0.8346	0.970833	Temperate forest	Quercus petraea	Deciduous broadleaf	100	0	100	0.433333	0.117	0.038	0.012	0.015
Epron 1993	France	Field	48.73	6.23	9.75833	0.8346	0.970833	Temperate forest	Quercus petraea	Deciduous broadleaf	100	0	100	0.466667	0.185	0.068	0.042	0.017
Epron 1993	France	Field	48.73	6.23	9.75833	0.8346	0.970833	Temperate forest	Quercus petraea	Deciduous broadleaf	100	0	100	0.5	0.223	0.052	0.034	0.026
Garcia-Forner 2016	USA	Field	35.82	-106.31	9.2	0.2618	0.673333	Temperate forest	Juniperus monosperma	Conifer	100	55	45	0.0666667	0.083	0.042	0.005	0.007
Garcia-Forner 2016	USA	Field	35.82	-106.31	9.2	0.2618	0.673333	Temperate forest	Juniperus monosperma	Conifer	100	55	45	0.1	0.067	0.028	0.005	0.007
Garcia-Forner 2016	USA	Field	35.82	-106.31	9.2	0.2618	0.673333	Temperate forest	Juniperus monosperma	Conifer	100	55	45	0.166667	0.013	0.002	0.005	0.005
Garcia-Forner 2016	USA	Field	35.82	-106.31	9.2	0.2618	0.673333	Temperate forest	Pinus edulis	Conifer	100	55	45	0.0666667	0.068	0.026	0.009	0.006
Garcia-Forner 2016	USA	Field	35.82	-106.31	9.2	0.2618	0.673333	Temperate forest	Pinus edulis	Conifer	100	55	45	0.1	0.062	0.023	0.012	0.004
Garcia-Forner 2016	USA	Field	35.82	-106.31	9.2	0.2618	0.673333	Temperate forest	Pinus edulis	Conifer	100	55	45	0.166667	0.008	0.004	0.006	0.004
Garcia-Forner 2016	USA	Field	35.82	-106.31	9.2	0.2618	0.673333	Temperate forest	Juniperus monosperma	Conifer	100	55	45	0.433333	0.033	0.02	0.007	0.006
Garcia-Forner 2016	USA	Field	35.82	-106.31	9.2	0.2618	0.673333	Temperate forest	Juniperus monosperma	Conifer	100	55	45	0.466667	0.106	0.037	0.014	0.005
Garcia-Forner 2016	USA	Field	35.82	-106.31	9.2	0.2618	0.673333	Temperate forest	Juniperus monosperma	Conifer	100	55	45	0.5	0.13	0.111	0.011	0.009
Garcia-Forner 2016	USA	Field	35.82	-106.31	9.2	0.2618	0.673333	Temperate forest	Juniperus monosperma	Conifer	100	55	45	0.533333	0.085	0.086	0.004	0.007
Garcia-Forner 2016	USA	Field	35.82	-106.31	9.2	0.2618	0.673333	Temperate forest	Pinus edulis	Conifer	100	55	45	0.466667	0.069	0.022	0.008	0.006
Garcia-Forner 2016	USA	Field	35.82	-106.31	9.2	0.2618	0.673333	Temperate forest	Pinus edulis	Conifer	100	55	45	0.5	0.104	0.074	0.011	0.012
Garcia-Forner 2016	USA	Field	35.82	-106.31	9.2	0.2618	0.673333	Temperate forest	Pinus edulis	Conifer	100	55	45	0.533333	0.115	0.086	0.011	0.006
Inoue 2017	Malaysia	Field	4.2	114	25.8	2.017	2.825	Tropical forest	Dryobalanops aromatica	Evergreen broadleaf	100	0	100	0.133333	0.4	0.19	0.04	0.03
Jo 2019	Korea	Field	37.76	127.17	10.15	1.2605	1.1175	Temperate forest	Pinus densiflora	Conifer	100	60	40	0.0666667	0.257	0.25	0.015	0.018
Jo 2019	Korea	Field	37.76	127.17	10.15	1.2605	1.1175	Temperate forest	Larix kaempferi	Conifer	100	60	40	0.0666667	0.071	0.069	0.005	0.005
Lavoir 2009	France	Field	43.74	3.6	13.5	0.4846	1.095	Mediterranean	Quercus ilex	Evergreen broadleaf	100	73	27	0.5	0.085	0.195	0.035	0.039
Lavoir 2009	France	Field	43.74	3.6	13.5	0.4846	1.095	Mediterranean	Quercus ilex	Evergreen broadleaf	100	73	27	0.533333	0.063	0.084	0.012	0.018
Lavoir 2009	France	Field	43.74	3.6	13.5	0.4846	1.095	Mediterranean	Quercus ilex	Evergreen broadleaf	100	73	27	0.566667	0.123	0.056	0.046	0.017
Lavoir 2009	France	Field	43.74	3.6	13.5	0.4846	1.095	Mediterranean	Quercus ilex	Evergreen broadleaf	100	73	27	0.6	0.221	0.138	0.076	0.065
Lavoir 2009	France	Field	43.74	3.6	13.5	0.4846	1.095	Mediterranean	Quercus ilex	Evergreen broadleaf	100	73	27	0.633333	0.045	0.011	0.021	0.006
Lavoir 2009	France	Field	43.74	3.6	13.5	0.4846	1.095	Mediterranean	Quercus ilex	Evergreen broadleaf	100	73	27	0.966667	0.053	0.023	0.007	0.005
Lavoir 2009	France	Field	43.74	3.6	13.5	0.4846	1.095	Mediterranean	Quercus ilex	Evergreen broadleaf	100	73	27	1.1	0.033	0.024	0.005	0.006
Lavoir 2009	France	Field	43.74	3.6	13.5	0.4846	1.095	Mediterranean	Quercus ilex	Evergreen broadleaf	100	73	27	1.13333	0.091	0.101	0.018	0.05
Lavoir 2009	France	Field	43.74	3.6	13.5	0.4846	1.095	Mediterranean	Quercus ilex	Evergreen broadleaf	100	73	27	1.16667	0.12	0.094	0.026	0.039
Li 2020	China	Field	38.82	110.37	8.4	0.2777	0.688333	Temperate grassland	Salix psammophila	Shrub	100	50	50	0.0333333	0.03	0.026	0.006	0.006
Li 2020	China	Field	38.82	110.37	8.4	0.2777	0.688333	Temperate grassland	Salix psammophila	Shrub	100	50	50	0.0666667	0.133	0.115	0.013	0.012
Li 2020	China	Field	38.82	110.37	8.4	0.2777	0.688333	Temperate grassland	Salix psammophila	Shrub	100	50	50	0.1	0.16	0.176	0.026	0.012
Li 2020	China	Field	38.82	110.37	8.4	0.2777	0.688333	Temperate grassland	Salix psammophila	Shrub	100	50	50	0.133333	0.184	0.108	0.008	0.014
Li 2020	China	Field	38.82	110.37	8.4	0.2777	0.688333	Temperate grassland	Caragana korshinskii	Shrub	100	50	50	0.0333333	0.145	0.111	0.017	0.022
Li 2020	China	Field	38.82	110.37	8.4	0.2777	0.688333	Temperate grassland	Caragana korshinskii	Shrub	100	50	50	0.0666667	0.116	0.177	0.009	0.025
Li 2020	China	Field	38.82	110.37	8.4	0.2777	0.688333	Temperate grassland	Caragana korshinskii	Shrub	100	50	50	0.1	0.231	0.238	0.017	0.024
Li 2020	China	Field	38.82	110.37	8.4	0.2777	0.688333	Temperate grassland	Caragana korshinskii	Shrub	100	50	50	0.133333	0.286	0.217	0.022	0.039
Li 2020	China	Field	38.82	110.37	8.4	0.2777	0.688333	Temperate grassland	Caragana korshinskii	Shrub	100	50	50	0.166667	0.152	0.14	0.012	0.013
Li 2020	China	Field	38.82	110.37	8.4	0.2777	0.688333	Temperate grassland	Salix psammophila	Shrub	100	50	50	0.433333	0.03	0.026	0.009	0.007
Li 2020	China	Field	38.82	110.37	8.4	0.2777	0.688333	Temperate grassland	Salix psammophila	Shrub	100	50	50	0.5	0.165	0.143	0.008	0.007
Li 2020	China	Field	38.82	110.37	8.4	0.2777	0.688333	Temperate grassland	Salix psammophila	Shrub	100	50	50	0.533333	0.161	0.184	0.011	0.007
Li 2020	China	Field	38.82	110.37	8.4	0.2777	0.688333	Temperate grassland	Salix psammophila	Shrub	100	50	50	0.566667	0.184	0.108	0.006	0.007
Li 2020	China	Field	38.82	110.37	8.4	0.2777	0.688333	Temperate grassland	Caragana korshinskii	Shrub	100	50	50	0.4	0.157	0.049	0.016	0.014
Li 2020	China	Field	38.82	110.37	8.4	0.2777	0.688333	Temperate grassland	Caragana korshinskii	Shrub	100	50	50	0.433333	0.112	0.068	0.018	0.014
Li 2020	China	Field	38.82	110.37	8.4	0.2777	0.688333	Temperate grassland	Caragana korshinskii	Shrub	100	50	50	0.466667	0.071	0.046	0.02	0.012
Li 2020	China	Field	38.82	110.37	8.4	0.2777	0.688333	Temperate grassland	Caragana korshinskii	Shrub	100	50	50	0.5	0.123	0.092	0.018	0.014
Li 2020	China	Field	38.82	110.37	8.4	0.2777	0.688333	Temperate grassland	Caragana korshinskii	Shrub	100	50	50	0.533333	0.102	0.058	0.006	0.016
Li 2020	China	Field	38.82	110.37	8.4	0.2777	0.688333	Temperate grassland	Caragana korshinskii	Shrub	100	50	50	0.566667	0.132	0.1	0.009	0.01
Limousin 2013	New Mexico	Field	34.39	-106.53	12.7	0.1657	0.711667	Temperate forest	Pinus edulis	Conifer	100	55	45	1.2	0.05	0.043	0.004	0.005
Limousin 2013	New Mexico	Field	34.39	-106.53	12.7	0.1657	0.711667	Temperate forest	Juniperus monosperma	Conifer	100	55	45	1.2	0.11	0.083	0.011	0.005
Maggard 2016	USA	Field	34.03	-94.82	16.4	0.8285	1.4575	Subtropical forest	Pinus taeda	Conifer	100	70	30	0.133333	0.046	0.038	0.002	0.003
Maggard 2016	USA	Field	34.03	-94.82	16.4	0.8285	1.4575	Subtropical forest	Pinus taeda	Conifer	100	70	30	0.2	0.021	0.016	0.002	0.002
Maggard 2016	USA	Field	34.03	-94.82	16.4	0.8285	1.4575	Subtropical forest	Pinus taeda	Conifer	100	70	30	0.266667	0.035	0.035	0.003	0.003
Maggard 2016	USA	Field	34.03	-94.82	16.4	0.8285	1.4575	Subtropical forest	Pinus taeda	Conifer	100	70	30	0.3	0.06	0.057	0.005	0.003
Maggard 2016	USA	Field	34.03	-94.82	16.4	0.8285	1.4575	Subtropical forest	Pinus taeda	Conifer	100	70	30	0.366667	0.072	0.063	0.003	0.004
Maggard 2016	USA	Field	34.03	-94.82	16.4	0.8285	1.4575	Subtropical forest	Pinus taeda	Conifer	100	70	30	0.4	0.06	0.066	0.002	0.004
Maggard 2016	USA	Field	34.03	-94.82	16.4	0.8285	1.4575	Subtropical forest	Pinus taeda	Conifer	100	70	30	0.433333	0.039	0.021	0.005	0.018
Maggard 2016	USA	Field	34.03	-94.82	16.4	0.8285	1.4575	Subtropical forest	Pinus taeda	Conifer	100	70	30	0.466667	0.113	0.112	0.006	0.005
Maggard 2016	USA	Field	34.03	-94.82	16.4	0.8285	1.4575	Subtropical forest	Pinus taeda	Conifer	100	70	30	0.5	0.027	0.025	0.009	0.003
Maggard 2016	USA	Field	34.03	-94.82	16.4	0.8285	1.4575	Subtropical forest	Pinus taeda	Conifer	100	70	30	0.533333	0.071	0.046	0.005	0.009
Maggard 2016	USA	Field	34.03	-94.82	16.4	0.8285	1.4575	Subtropical forest	Pinus taeda	Conifer	100	70	30	0.566667	0.051	0.044	0.005	0.004
Maggard 2016	USA	Field	34.03	-94.82	16.4	0.8285	1.4575	Subtropical forest	Pinus taeda	Conifer	100	70	30	0.633333	0.049	0.061	0.004	0.005
Maggard 2016	USA	Field	34.03	-94.82	16.4	0.8285	1.4575	Subtropical forest	Pinus taeda	Conifer	100	70	30	0.7	0.112	0.094	0.004	0.004
Maggard 2016	USA	Field	34.03	-94.82	16.4	0.8285	1.4575	Subtropical forest	Pinus taeda	Conifer	100	70	30	0.733333	0.094	0.071	0.004	0.003
Maggard 2016	USA	Field	34.03	-94.82	16.4	0.8285	1.4575	Subtropical forest	Pinus taeda	Conifer	100	70	30	0.766667	0.097	0.11	0.005	0.006
Maggard 2016	USA	Field	34.03	-94.82	16.4	0.8285	1.4575	Subtropical forest	Pinus taeda	Conifer	100	70	30	0.8	0.116	0.111	0.006	0.005
Maggard 2016	USA	Field	34.03	-94.82	16.4	0.8285	1.4575	Subtropical forest	Pinus taeda	Conifer	100	70	30	0.833333	0.026	0.014	0.007	0.001
Maggard 2016	USA	Field	34.03	-94.82	16.4	0.8285	1.4575	Subtropical forest	Pinus taeda	Conifer	100	70	30	0.866667	0.021	0.019	0.003	0.003
Martin-Stpaul 2013	France	Field			NA	NA	NA	Mediterranean	Quercus ilex	Evergreen broadleaf	100	72	28	2.8	0.1	0.097	0.015	0.019
Martinez-Sancho 2017	Germany	Field	48.4	11.68	7.9	0.9595	0.899167	Temperate forest	Castanea sativa	Deciduous broadleaf	100	0	100	0.133333	0.487	0.404	0.029	0.02
Martinez-Sancho 2017	Germany	Field	48.4	11.68	7.9	0.9595	0.899167	Temperate forest	Quercus spp	Deciduous broadleaf	100	0	100	0.133333	0.411	0.305	0.031	0.015
Martinez-Sancho 2017	Germany	Field	48.4	11.68	7.9	0.9595	0.899167	Temperate forest	Pinus sylvestris	Conifer	100	0	100	0.133333	0.166	0.148	0.016	0.013
Martinez-Sancho 2017	Germany	Field	48.4	11.68	7.9	0.9595	0.899167	Temperate forest	Castanea sativa	Deciduous broadleaf	100	0	100	0.5	0.237	0.133	0.038	0.019
Martinez-Sancho 2017	Germany	Field	48.4	11.68	7.9	0.9595	0.899167	Temperate forest	Quercus spp	Deciduous broadleaf	100	0	100	0.5	0.172	0.051	0.035	0.009
Martinez-Sancho 2017	Germany	Field	48.4	11.68	7.9	0.9595	0.899167	Temperate forest	Pinus sylvestris	Conifer	100	0	100	0.5	0.196	0.09	0.027	0.009
Mu 2018	Spain	Field	41.3	1.82	14.8125	0.4638	1.25083	Mediterranean	Erica multiflora	Shrub	100	0	100	6.06667	0.041	0.032	0.003	0.004
Mu 2018	Spain	Field	41.3	1.82	14.8125	0.4638	1.25083	Mediterranean	Erica multiflora	Shrub	100	0	100	6.16667	0.072	0.059	0.004	0.013
Mu 2018	Spain	Field	41.3	1.82	14.8125	0.4638	1.25083	Mediterranean	Erica multiflora	Shrub	100	0	100	6.26667	0.057	0.055	0.009	0.005
Mu 2018	Spain	Field	41.3	1.82	14.8125	0.4638	1.25083	Mediterranean	Erica multiflora	Shrub	100	0	100	6.33333	0.09	0.079	0.007	0.008
Mu 2018	Spain	Field	41.35	1.03	11.2042	0.5021	0.960833	Mediterranean	Quercus ilex	Evergreen broadleaf	100	70	30	6.06667	0.215	0.208	0.024	0.025
Mu 2018	Spain	Field	41.35	1.03	11.2042	0.5021	0.960833	Mediterranean	Quercus ilex	Evergreen broadleaf	100	70	30	6.16667	0.115	0.056	0.019	0.008
Mu 2018	Spain	Field	41.35	1.03	11.2042	0.5021	0.960833	Mediterranean	Quercus ilex	Evergreen broadleaf	100	70	30	6.26667	0.053	0.042	0.003	0.015
Mu 2018	Spain	Field	41.35	1.03	11.2042	0.5021	0.960833	Mediterranean	Quercus ilex	Evergreen broadleaf	100	70	30	6.33333	0.062	0.065	0.003	0.008
Natalie 2018	USA	Field	35.82	-106.31	10.3	0.2618	0.673333	Temperate forest	Pinus edulis	Conifer	100	55	45	2	0.51	0.25	0.04	0.06
Natalie 2018	USA	Field	35.82	-106.31	10.3	0.2618	0.673333	Temperate forest	Juniperus monosperma	Conifer	100	55	45	2	0.71	0.45	0.05	0.06
Nogués 2014	Spain	Field	41.22	0.92	12.1875	0.46	1.04417	Mediterranean	Quercus ilex	Evergreen broadleaf	100	70	30	3.63333	0.062	0.046	0.01	0.008
Nogués 2014	Spain	Field	41.22	0.92	12.1875	0.46	1.04417	Mediterranean	Quercus ilex	Evergreen broadleaf	100	70	30	3.73333	0.026	0.023	0.004	0.004
Nogues 2018	Italy	Field	46.88	19.38	10.6833	0.4723	0.990833	Temperate forest	Populus alba	Deciduous broadleaf	100	78	22	3.3	0.049	0.038	0.019	0.014
Nogues 2018	Italy	Field	46.88	19.38	10.6833	0.4723	0.990833	Temperate forest	Populus alba	Deciduous broadleaf	100	78	22	3.36667	0.111	0.112	0.016	0.011
Nogues 2018	Italy	Field	46.88	19.38	10.6833	0.4723	0.990833	Temperate forest	Populus alba	Deciduous broadleaf	100	78	22	3.7	0.086	0.086	0.012	0.009
Pastore 2020	USA	Field			NA	NA	NA	Temperate grassland	Agropyron repens	C3 grass	100	55	45	4.46667	0.176	0.185	0.017	0.018
Pastore 2020	USA	Field			NA	NA	NA	Temperate grassland	Agropyron gerardii	C4 grass	100	55	45	4.46667	0.103	0.109	0.009	0.009
Pastore 2020	USA	Field			NA	NA	NA	Temperate grassland	Lespedeza capitata	Legume forb	100	55	45	4.46667	0.214	0.244	0.018	0.026
Pastore 2020	USA	Field			NA	NA	NA	Temperate grassland	Lupinus perennis	Legume forb	100	55	45	4.46667	0.713	0.602	0.037	0.033
Pastore 2020	USA	Field			NA	NA	NA	Temperate grassland	Solidago rigida	Nonlegume forb	100	55	45	4.46667	0.382	0.447	0.028	0.037
Ripullone 2009	Italy	Field	42.18	11.93	13.6	0.2039	1.17167	Mediterranean	Arbutus unedo	Deciduous broadleaf	100	80	20	0.0666667	0.113	0.107	0.007	0.016
Ripullone 2009	Italy	Field	42.18	11.93	13.6	0.2039	1.17167	Mediterranean	Arbutus unedo	Deciduous broadleaf	100	80	20	0.1	0.078	0.044	0.015	0.015
Ripullone 2009	Italy	Field	42.18	11.93	13.6	0.2039	1.17167	Mediterranean	Arbutus unedo	Deciduous broadleaf	100	80	20	0.3	0.125	0.108	0.006	0.034
Ripullone 2009	Italy	Field	42.18	11.93	13.6	0.2039	1.17167	Mediterranean	Arbutus unedo	Deciduous broadleaf	100	80	20	0.333333	0.11	0.085	0.01	0.014
Ripullone 2009	Italy	Field	42.18	11.93	13.6	0.2039	1.17167	Mediterranean	Arbutus unedo	Deciduous broadleaf	100	80	20	0.433333	0.162	0.13	0.013	0.015
Ripullone 2009	Italy	Field	42.18	11.93	13.6	0.2039	1.17167	Mediterranean	Arbutus unedo	Deciduous broadleaf	100	80	20	0.466667	0.148	0.122	0.012	0.014
Ripullone 2009	Italy	Field	42.18	11.93	13.6	0.2039	1.17167	Mediterranean	Arbutus unedo	Deciduous broadleaf	100	80	20	0.5	0.162	0.079	0.023	0.013
Ripullone 2009	Italy	Field	42.18	11.93	13.6	0.2039	1.17167	Mediterranean	Arbutus unedo	Deciduous broadleaf	100	80	20	0.566667	0.151	0.123	0.015	0.011
Rodriguez-Calcerrada 2013	France	Field	43.74	3.6	13.1	0.4846	1.095	Mediterranean	Buxus sempervirens	Shrub	100	67	33	2.8	0.043	0.045	0.003	0.003
Rowland 2020	Amazonia	Field	-1.71	-51.45	26.0833	1.5761	2.875	Tropical forest	Eschweilera coriacea	Evergreen broadleaf	100	50	50	5.6	0.306	0.241	0.136	0.141
Rowland 2020	Amazonia	Field	-1.71	-51.45	26.0833	1.5761	2.875	Tropical forest	Eschweilera grandiflora	Evergreen broadleaf	100	50	50	5.6	0.211	0.271	0.108	0.106
Rowland 2020	Amazonia	Field	-1.71	-51.45	26.0833	1.5761	2.875	Tropical forest	Inga alba	Evergreen broadleaf	100	50	50	5.6	0.114	0.201	0.005	0.106
Rowland 2020	Amazonia	Field	-1.71	-51.45	26.0833	1.5761	2.875	Tropical forest	Inga gracilifolia	Evergreen broadleaf	100	50	50	5.6	0.173	0.157	0.02	0.038
Rowland 2020	Amazonia	Field	-1.71	-51.45	26.0833	1.5761	2.875	Tropical forest	Licania membranacea	Evergreen broadleaf	100	50	50	5.6	0.18	0.206	0.045	0.042
Rowland 2020	Amazonia	Field	-1.71	-51.45	26.0833	1.5761	2.875	Tropical forest	Licania octandra	Evergreen broadleaf	100	50	50	5.6	0.091	0.096	0.024	0.019
Rowland 2020	Amazonia	Field	-1.71	-51.45	26.0833	1.5761	2.875	Tropical forest	Micropholis venulosa	Evergreen broadleaf	100	50	50	5.6	0.185	0.063	0.04	0.004
Rowland 2020	Amazonia	Field	-1.71	-51.45	26.0833	1.5761	2.875	Tropical forest	Minquartia guianensis	Evergreen broadleaf	100	50	50	5.6	0.145	0.097	0.023	0.012
Rowland 2020	Amazonia	Field	-1.71	-51.45	26.0833	1.5761	2.875	Tropical forest	Pouteria anomala	Evergreen broadleaf	100	50	50	5.6	0.203	0.12	0.052	0.039
Rowland 2020	Amazonia	Field	-1.71	-51.45	26.0833	1.5761	2.875	Tropical forest	Pouteria decorticans	Evergreen broadleaf	100	50	50	5.6	0.166	0.109	0.036	0.01
Rowland 2020	Amazonia	Field	-1.71	-51.45	26.0833	1.5761	2.875	Tropical forest	Protium tenuifolium	Evergreen broadleaf	100	50	50	5.6	0.147	0.153	0.035	0.026
Rowland 2020	Amazonia	Field	-1.71	-51.45	26.0833	1.5761	2.875	Tropical forest	Swartzia racemosa	Evergreen broadleaf	100	50	50	5.6	0.205	0.194	0.046	0.042
Rowland 2020	Amazonia	Field	-1.71	-51.45	26.0833	1.5761	2.875	Tropical forest	Virola michelii	Evergreen broadleaf	100	50	50	5.6	0.15	0.112	0.056	0.006
Rowland 2020	Amazonia	Field	-1.71	-51.45	26.0833	1.5761	2.875	Tropical forest	Vouacapoua americana	Evergreen broadleaf	100	50	50	5.6	0.16	0.135	0.013	0.033
Samuelson 2018	USA	Field	33.63	-82.8	16.7625	0.7747	1.43833	Subtropical forest	Pinus taeda	Conifer	100	70	30	2	0.065	0.057	0.004	0.004
Samuelson 2014	USA	Field	33.63	-82.8	16.7625	0.7747	1.43833	Subtropical forest	Pinus taeda	Conifer	100	70	30	0.0666667	0.06	0.044	0.008	0.006
Samuelson 2014	USA	Field	33.63	-82.8	16.7625	0.7747	1.43833	Subtropical forest	Pinus taeda	Conifer	100	70	30	0.1	0.084	0.07	0.009	0.007
Samuelson 2014	USA	Field	33.63	-82.8	16.7625	0.7747	1.43833	Subtropical forest	Pinus taeda	Conifer	100	70	30	0.133333	0.058	0.041	0.006	0.006
Samuelson 2014	USA	Field	33.63	-82.8	16.7625	0.7747	1.43833	Subtropical forest	Pinus taeda	Conifer	100	70	30	0.166667	0.05	0.042	0.008	0.008
Samuelson 2014	USA	Field	33.63	-82.8	16.7625	0.7747	1.43833	Subtropical forest	Pinus taeda	Conifer	100	70	30	0.2	0.029	0.025	0.004	0.004
Samuelson 2014	USA	Field	33.63	-82.8	16.7625	0.7747	1.43833	Subtropical forest	Pinus taeda	Conifer	100	70	30	0.3	0.076	0.067	0.004	0.005
Samuelson 2014	USA	Field	33.63	-82.8	16.7625	0.7747	1.43833	Subtropical forest	Pinus taeda	Conifer	100	70	30	0.333333	0.077	0.061	0.009	0.007
Samuelson 2014	USA	Field	33.63	-82.8	16.7625	0.7747	1.43833	Subtropical forest	Pinus taeda	Conifer	100	70	30	0.366667	0.068	0.072	0.006	0.007
Samuelson 2014	USA	Field	33.63	-82.8	16.7625	0.7747	1.43833	Subtropical forest	Pinus taeda	Conifer	100	70	30	0.4	0.096	0.084	0.009	0.006
Samuelson 2014	USA	Field	33.63	-82.8	16.7625	0.7747	1.43833	Subtropical forest	Pinus taeda	Conifer	100	70	30	0.433333	0.117	0.105	0.003	0.007
Samuelson 2014	USA	Field	33.63	-82.8	16.7625	0.7747	1.43833	Subtropical forest	Pinus taeda	Conifer	100	70	30	0.466667	0.104	0.112	0.008	0.011
Signarbieu 2012	Switzerland	Field	47.21	8.41	8.8	1.3368	0.975	Temperate grassland	Phleum pratense	C3 grass	100	0	100	0.4	0.343	0.435	0.035	0.025
Signarbieu 2012	Switzerland	Field	47.21	8.41	8.8	1.3368	0.975	Temperate grassland	Phleum pratense	C3 grass	100	0	100	0.433333	0.334	0.239	0.038	0.031
Signarbieu 2012	Switzerland	Field	47.21	8.41	8.8	1.3368	0.975	Temperate grassland	Phleum pratense	C3 grass	100	0	100	0.5	0.312	0.22	0.044	0.031
Signarbieu 2012	Switzerland	Field	47.21	8.41	8.8	1.3368	0.975	Temperate grassland	Phleum pratense	C3 grass	100	0	100	0.766667	0.608	0.413	0.054	0.072
Signarbieu 2012	Switzerland	Field	47.21	8.41	8.8	1.3368	0.975	Temperate grassland	Phleum pratense	C3 grass	100	0	100	0.8	0.535	0.252	0.063	0.016
Signarbieu 2012	Switzerland	Field	47.21	8.41	8.8	1.3368	0.975	Temperate grassland	Phleum pratense	C3 grass	100	0	100	0.833333	0.463	0.252	0.047	0.019
Signarbieu 2012	Switzerland	Field	47.21	8.41	8.8	1.3368	0.975	Temperate grassland	Trifolium repens	Legume forb	100	0	100	0.4	0.54	0.407	0.114	0.079
Signarbieu 2012	Switzerland	Field	47.21	8.41	8.8	1.3368	0.975	Temperate grassland	Trifolium repens	Legume forb	100	0	100	0.433333	1.116	0.684	0.193	0.169
Signarbieu 2012	Switzerland	Field	47.21	8.41	8.8	1.3368	0.975	Temperate grassland	Trifolium repens	Legume forb	100	0	100	0.5	0.808	0.407	0.183	0.064
Signarbieu 2012	Switzerland	Field	47.21	8.41	8.8	1.3368	0.975	Temperate grassland	Trifolium repens	Legume forb	100	0	100	0.766667	1.23	0.754	0.198	0.208
Signarbieu 2012	Switzerland	Field	47.21	8.41	8.8	1.3368	0.975	Temperate grassland	Trifolium repens	Legume forb	100	0	100	0.8	1.116	0.813	0.069	0.084
Signarbieu 2012	Switzerland	Field	47.21	8.41	8.8	1.3368	0.975	Temperate grassland	Trifolium repens	Legume forb	100	0	100	0.833333	1.339	0.471	0.084	0.045
Signarbieu 2012	Switzerland	Field	47.12	8.54	6.5	1.7276	0.8075	Temperate grassland	Phleum pratense	C3 grass	100	0	100	0.4	0.425	0.305	0.051	0.084
Signarbieu 2012	Switzerland	Field	47.12	8.54	6.5	1.7276	0.8075	Temperate grassland	Phleum pratense	C3 grass	100	0	100	0.433333	0.41	0.277	0.033	0.036
Signarbieu 2012	Switzerland	Field	47.12	8.54	6.5	1.7276	0.8075	Temperate grassland	Phleum pratense	C3 grass	100	0	100	0.5	0.386	0.289	0.109	0.042
Signarbieu 2012	Switzerland	Field	47.12	8.54	6.5	1.7276	0.8075	Temperate grassland	Phleum pratense	C3 grass	100	0	100	0.766667	0.431	0.302	0.036	0.06
Signarbieu 2012	Switzerland	Field	47.12	8.54	6.5	1.7276	0.8075	Temperate grassland	Phleum pratense	C3 grass	100	0	100	0.8	0.519	0.302	0.033	0.054
Signarbieu 2012	Switzerland	Field	47.12	8.54	6.5	1.7276	0.8075	Temperate grassland	Phleum pratense	C3 grass	100	0	100	0.833333	0.576	0.229	0.078	0.027
Signarbieu 2012	Switzerland	Field	47.12	8.54	6.5	1.7276	0.8075	Temperate grassland	Rumex obtusifolius	Nonlegume forb	100	0	100	0.4	0.98	1.067	0.172	0.103
Signarbieu 2012	Switzerland	Field	47.12	8.54	6.5	1.7276	0.8075	Temperate grassland	Rumex obtusifolius	Nonlegume forb	100	0	100	0.433333	0.672	0.38	0.184	0.042
Signarbieu 2012	Switzerland	Field	47.12	8.54	6.5	1.7276	0.8075	Temperate grassland	Rumex obtusifolius	Nonlegume forb	100	0	100	0.5	0.781	0.47	0.057	0.042
Signarbieu 2012	Switzerland	Field	47.12	8.54	6.5	1.7276	0.8075	Temperate grassland	Rumex obtusifolius	Nonlegume forb	100	0	100	0.766667	0.754	0.567	0.063	0.051
Signarbieu 2012	Switzerland	Field	47.12	8.54	6.5	1.7276	0.8075	Temperate grassland	Rumex obtusifolius	Nonlegume forb	100	0	100	0.8	0.823	0.555	0.037	0.027
Signarbieu 2012	Switzerland	Field	47.12	8.54	6.5	1.7276	0.8075	Temperate grassland	Rumex obtusifolius	Nonlegume forb	100	0	100	0.833333	0.772	0.476	0.066	0.021
Signarbieu 2012	Switzerland	Field	46.58	9.79	0.770833	1.3921	0.5375	Temperate grassland	Alopecurus pratensis	C3 grass	100	0	100	0.366667	0.686	0.75	0.058	0.055
Signarbieu 2012	Switzerland	Field	46.58	9.79	0.770833	1.3921	0.5375	Temperate grassland	Alopecurus pratensis	C3 grass	100	0	100	0.4	0.401	0.259	0.049	0.076
Signarbieu 2012	Switzerland	Field	46.58	9.79	0.770833	1.3921	0.5375	Temperate grassland	Alopecurus pratensis	C3 grass	100	0	100	0.433333	0.471	0.271	0.07	0.029
Signarbieu 2012	Switzerland	Field	46.58	9.79	0.770833	1.3921	0.5375	Temperate grassland	Rumex alpinus	Nonlegume forb	100	0	100	0.366667	1.025	0.847	0.154	0.107
Signarbieu 2012	Switzerland	Field	46.58	9.79	0.770833	1.3921	0.5375	Temperate grassland	Rumex alpinus	Nonlegume forb	100	0	100	0.4	0.189	0.314	0.031	0.064
Signarbieu 2012	Switzerland	Field	46.58	9.79	0.770833	1.3921	0.5375	Temperate grassland	Rumex alpinus	Nonlegume forb	100	0	100	0.433333	0.68	0.423	0.035	0.105
Smith 2016	USA	Field	42.38	-71.21	9.3	0.9798	0.958333	Temperate forest	Betula lenta	Deciduous broadleaf	100	50	50	1.2	0.094	0.076	0.038	0.04
Tang 2004	USA	Field			NA	NA	NA	Temperate forest	Pinus taeda	Conifer	100			0.0333333	0.069	0.075	0.004	0.004
Tang 2004	USA	Field			NA	NA	NA	Temperate forest	Pinus taeda	Conifer	100			0.0666667	0.095	0.087	0.004	0.004
Tang 2004	USA	Field			NA	NA	NA	Temperate forest	Pinus taeda	Conifer	100			0.1	0.093	0.065	0.004	0.004
Tang 2004	USA	Field			NA	NA	NA	Temperate forest	Pinus taeda	Conifer	100			0.133333	0.041	0.033	0.003	0.005
Tang 2004	USA	Field			NA	NA	NA	Temperate forest	Pinus taeda	Conifer	100			0.166667	0.033	0.024	0.002	0.002
Tang 2004	USA	Field			NA	NA	NA	Temperate forest	Pinus taeda	Conifer	100			0.2	0.064	0.058	0.003	0.003
Tang 2004	USA	Field			NA	NA	NA	Temperate forest	Pinus taeda	Conifer	100			0.233333	0.044	0.041	0.002	0.003
Throop 2012	USA	Field	32.5	-106.8	15	0.1218	0.765	Temperate grassland	Prosopis glandulosa	Shrub	100	20	80	0.8	0.281	0.449	0.114	0.088
Throop 2012	USA	Field	32.5	-106.8	15	0.1218	0.765	Temperate grassland	Prosopis glandulosa	Shrub	100	50	50	0.8	0.281	0.258	0.114	0.042
Throop 2012	USA	Field	32.5	-106.8	15	0.1218	0.765	Temperate grassland	Bouteloua eriopoda	Nonlegume forb	100	20	80	0.8	0.007	0.012	0.008	0.008
Throop 2012	USA	Field	32.5	-106.8	15	0.1218	0.765	Temperate grassland	Bouteloua eriopoda	Nonlegume forb	100	50	50	0.8	0.007	0.014	0.008	0.011
Throop 2012	USA	Field	32.5	-106.8	15	0.1218	0.765	Temperate grassland	Prosopis glandulosa	Shrub	100	20	80	0.8	0.421	0.322	0.114	0.023
Throop 2012	USA	Field	32.5	-106.8	15	0.1218	0.765	Temperate grassland	Prosopis glandulosa	Shrub	100	50	50	0.8	0.421	0.217	0.114	0.09
Throop 2012	USA	Field	32.5	-106.8	15	0.1218	0.765	Temperate grassland	Bouteloua eriopoda	Nonlegume forb	100	20	80	0.8	0.1	0.144	0.009	0.059
Throop 2012	USA	Field	32.5	-106.8	15	0.1218	0.765	Temperate grassland	Bouteloua eriopoda	Nonlegume forb	100	50	50	0.8	0.1	0.113	0.009	0.012
Torres-Ruiz 2013	Spain	Field	37.28	-6.05	17.9083	0.313	1.37667	Mediterranean	Olea europaea	Evergreen broadleaf	100			0.05	0.101	0.225	0.012	0.015
Torres-Ruiz 2013	Spain	Field	37.28	-6.05	17.9083	0.313	1.37667	Mediterranean	Olea europaea	Evergreen broadleaf	100			0.1	0.076	0.216	0.011	0.015
Torres-Ruiz 2013	Spain	Field	37.28	-6.05	17.9083	0.313	1.37667	Mediterranean	Olea europaea	Evergreen broadleaf	100			0.133333	0.107	0.198	0.019	0.006
Torres-Ruiz 2013	Spain	Field	37.28	-6.05	17.9083	0.313	1.37667	Mediterranean	Olea europaea	Evergreen broadleaf	100			0.05	0.101	0.227	0.012	0.017
Torres-Ruiz 2013	Spain	Field	37.28	-6.05	17.9083	0.313	1.37667	Mediterranean	Olea europaea	Evergreen broadleaf	100			0.1	0.076	0.265	0.011	0.016
Torres-Ruiz 2013	Spain	Field	37.28	-6.05	17.9083	0.313	1.37667	Mediterranean	Olea europaea	Evergreen broadleaf	100			0.133333	0.107	0.227	0.019	0.014
Triboulot 1996	France	Field	48.73	6.23	9.75833	0.8346	0.970833	Temperate forest	Quercus robur	Deciduous broadleaf	100	0	100	0.133333	0.124	0.173	0.091	0.04
Triboulot 1996	France	Field	48.73	6.23	9.75833	0.8346	0.970833	Temperate forest	Quercus robur	Deciduous broadleaf	100	0	100	0.166667	0.521	0.297	0.075	0.107
Triboulot 1996	France	Field	48.73	6.23	9.75833	0.8346	0.970833	Temperate forest	Quercus robur	Deciduous broadleaf	100	0	100	0.2	0.325	0.064	0.07	0.032
Triboulot 1996	France	Field	48.73	6.23	9.75833	0.8346	0.970833	Temperate forest	Quercus robur	Deciduous broadleaf	100	0	100	0.233333	0.264	0.055	0.099	0.032
Triboulot 1996	France	Field	48.73	6.23	9.75833	0.8346	0.970833	Temperate forest	Quercus robur	Deciduous broadleaf	100	0	100	0.266667	0.114	0.071	0.051	0.022
Triboulot 1996	France	Field	48.73	6.23	9.75833	0.8346	0.970833	Temperate forest	Quercus petraea	Deciduous broadleaf	100	0	100	0.133333	0.106	0.137	0.025	0.036
Triboulot 1996	France	Field	48.73	6.23	9.75833	0.8346	0.970833	Temperate forest	Quercus petraea	Deciduous broadleaf	100	0	100	0.166667	0.367	0.265	0.139	0.071
Triboulot 1996	France	Field	48.73	6.23	9.75833	0.8346	0.970833	Temperate forest	Quercus petraea	Deciduous broadleaf	100	0	100	0.2	0.248	0.053	0.072	0.028
Triboulot 1996	France	Field	48.73	6.23	9.75833	0.8346	0.970833	Temperate forest	Quercus petraea	Deciduous broadleaf	100	0	100	0.233333	0.213	0.054	0.077	0.037
Triboulot 1996	France	Field	48.73	6.23	9.75833	0.8346	0.970833	Temperate forest	Quercus petraea	Deciduous broadleaf	100	0	100	0.266667	0.107	0.067	0.022	0.019
Verdaguer 2018	Spain	Field	41.88	2.9	14.4667	0.5376	1.24667	Mediterranean	Arbutus unedo	Shrub	100	70	30	0.433333	0.078	0.1	0.009	0.011
Verdaguer 2018	Spain	Field	41.88	2.9	14.4667	0.5376	1.24667	Mediterranean	Phillyrea angustifolia	Shrub	100	70	30	0.433333	0.117	0.14	0.008	0.013
Wang 2012	China	Field	42.4	128.1	3.6	0.7411	0.704167	Temperate forest	Fraxinus mandshurica	Deciduous broadleaf	100	67	33	0.866667	0.366	0.256	0.022	0.022
Yan 2013	China	Field	29.23	118.13	15.3	1.4694	1.54917	Subtropical forest	Elaeocarpus glabripetalus	Evergreen broadleaf	100	70	30	0.0666667	0.452	0.389	0.052	0.06
Yan 2013	China	Field	29.23	118.13	15.3	1.4694	1.54917	Subtropical forest	Liquidambar formosana	Deciduous broadleaf	100	70	30	0.0666667	0.331	0.354	0.05	0.125
Yan 2013	China	Field	29.23	118.13	15.3	1.4694	1.54917	Subtropical forest	Schima superba	Evergreen broadleaf	100	70	30	0.0666667	0.242	0.266	0.006	0.03
Yan 2013	China	Field	29.23	118.13	15.3	1.4694	1.54917	Subtropical forest	Cyclobalanopsis glauca	Evergreen broadleaf	100	70	30	0.0666667	0.242	0.162	0.016	0.032
Yan 2013	China	Field	29.23	118.13	15.3	1.4694	1.54917	Subtropical forest	Elaeocarpus glabripetalus	Evergreen broadleaf	100	70	30	0.466667	0.426	0.47	0.043	0.1
Yan 2013	China	Field	29.23	118.13	15.3	1.4694	1.54917	Subtropical forest	Liquidambar formosana	Deciduous broadleaf	100	70	30	0.466667	0.372	0.475	0.028	0.1
Yan 2013	China	Field	29.23	118.13	15.3	1.4694	1.54917	Subtropical forest	Schima superba	Evergreen broadleaf	100	70	30	0.466667	0.263	0.296	0.019	0.048
Yan 2013	China	Field	29.23	118.13	15.3	1.4694	1.54917	Subtropical forest	Cyclobalanopsis glauca	Evergreen broadleaf	100	70	30	0.466667	0.326	0.329	0.03	0.052
Yan 2013	China	Field	29.23	118.13	15.3	1.4694	1.54917	Subtropical forest	Elaeocarpus glabripetalus	Evergreen broadleaf	100	70	30	0.866667	0.298	0.276	0.022	0.032
Yan 2013	China	Field	29.23	118.13	15.3	1.4694	1.54917	Subtropical forest	Liquidambar formosana	Deciduous broadleaf	100	70	30	0.866667	0.286	0.255	0.039	0.024
Yan 2013	China	Field	29.23	118.13	15.3	1.4694	1.54917	Subtropical forest	Schima superba	Evergreen broadleaf	100	70	30	0.866667	0.249	0.215	0.023	0.044
Yan 2013	China	Field	29.23	118.13	15.3	1.4694	1.54917	Subtropical forest	Cyclobalanopsis glauca	Evergreen broadleaf	100	70	30	0.866667	0.269	0.249	0.025	0.036
Yang 2014	China	Field	39.33	100.19	7.6	0.0962	0.4925		Haloxylon ammodendron	Conifer	100	90	10	0.00333333	0.12	0.14	0.01	0.02
Yang 2014	China	Field	39.33	100.19	7.6	0.0962	0.4925		Haloxylon ammodendron	Conifer	100	80	20	0.00333333	0.12	0.1	0.01	0.03
Yang 2014	China	Field	39.33	100.19	7.6	0.0962	0.4925		Haloxylon ammodendron	Conifer	100	70	30	0.00333333	0.12	0.13	0.01	0.01
Yang 2014	China	Field	39.33	100.19	7.6	0.0962	0.4925		Haloxylon ammodendron	Conifer	100	90	10	0.0166667	0.12	0.11	0.01	0.01
Yang 2014	China	Field	39.33	100.19	7.6	0.0962	0.4925		Haloxylon ammodendron	Conifer	100	80	20	0.0166667	0.12	0.16	0.01	0.02
Yang 2014	China	Field	39.33	100.19	7.6	0.0962	0.4925		Haloxylon ammodendron	Conifer	100	70	30	0.0166667	0.12	0.09	0.01	0.02
Zhan 2012	China	Field	42.4	128.1	5.3	0.7411	0.704167	Temperate forest	Fraxinus mandshurica	Deciduous broadleaf	100	70	30	0.5	0.295	0.291	0.013	0.014
Zhan 2012	China	Field	42.2	128.2	5.2	0.8267	0.633333	Temperate forest	Fraxinus mandshurica	Deciduous broadleaf	100	70	30	0.5	0.27	0.269	0.014	0.011
Zhang 2017	China	Field	44.37	117.58	1.5	0.2747	0.523333	Temperate grassland	Leymus chinensis	C3 grass	100	40		0.833333	0.222	0.116	0.016	0.017
Zhang 2017	China	Field	44.37	117.58	1.5	0.2747	0.523333	Temperate grassland	Stipa grandis	C3 grass	100	40		0.833333	0.165	0.095	0.017	0.012
Zhang 2017	China	Field	44.37	117.58	1.5	0.2747	0.523333	Temperate grassland	Anemarrhena asphodeloides	Nonlegume forb	100	40		0.833333	0.216	0.073	0.033	0.026
Zhang 2019	China	Field	43.55	116.67	0.4	0.2694	0.515833	Temperate grassland	Leymus chinensis	C3 grass	100			0.466667	0.206	0.276	0.034	0.004
Zhang 2019	China	Field	43.55	116.67	0.4	0.2694	0.515833	Temperate grassland	Stipa grandis	C3 grass	100			0.466667	0.333	0.382	0.034	0.05
Zhou 2015	China	Field	26.73	115.05	17.9	1.2004	1.78583	Subtropical forest	Schima superba	Evergreen broadleaf	100			1.06667	0.092	0.053	0.011	0.008
Zhou 2015	China	Field	26.73	115.05	17.9	1.2004	1.78583	Subtropical forest	Pinus massoniana	Conifer	100			1.06667	0.107	0.091	0.012	0.011

## Sheet: eN
Article	Location	In/Out	Latitude	Longitude	MAT	AI	VPD	Biome	Species	Plant.functional.type	delta.nitrogen.g.m-2.y-1	Duration.month	gs.ck	gs.en	se.ck	se.en
Pastore 2020	American	Field			NA	NA	NA	Temperate grassland	Agropyron repens	C3 grass	4	240	0.2	0.208	0.024	0.028
Pastore 2020	American	Field			NA	NA	NA	Temperate grassland	Agropyron gerardii	C4 grass	4	240	0.121	0.125	0.011	0.018
Pastore 2020	American	Field			NA	NA	NA	Temperate grassland	Lespedeza capitata	Legume forb	4	240	0.256	0.223	0.046	0.032
Pastore 2020	American	Field			NA	NA	NA	Temperate grassland	Lupinus perennis	Legume forb	4	240	0.67	0.65	0.067	0.053
Pastore 2020	American	Field			NA	NA	NA	Temperate grassland	Solidago rigida	Nonlegume forb	4	240	0.569	0.44	0.052	0.043
Palmroth et al. 2014	Svartberget,Vindeln,Sweden	Field	64.23	19.77	1.88333	1.0108	0.619167	Boreal forest	Vaccinium myrtillus	Shrub	5	192	0.078	0.049	0.005	0.004
Palmroth et al. 2014	Svartberget,Vindeln,Sweden	Field	64.23	19.77	1.88333	1.0108	0.619167	Boreal forest	Vaccinium myrtillus	Shrub	1.25	192	0.078	0.065	0.005	0.004
Talhelm et al. 2011	Michigan,USA	Field	44	-85	6.8	0.799	0.8625	Temperate forest	Acer saccharum	Deciduous broadleaf	3	168	0.072	0.083	0.003	0.002
Pasquini and Santiago 2012	Gigante Peninsula, Panama	Field	9.11	-79.84	26.3833	1.2905	2.875	Tropical forest	Alseis blackiana	Evergreen broadleaf	12.5	120	0.073	0.084	0.011	0.008
Pivovaroff et al. 2016	USA	Field	33.48	-117.15	17.1083	0.1771	1.04167	Mediterranean woodland	Artemisia californica	Shrub	5	120	0.043	0.145	0.019	0.016
Pivovaroff et al. 2016	USA	Field	33.48	-117.15	17.1083	0.1771	1.04167	Mediterranean woodland	Salvia mellifera	Shrub	5	120	0.058	0.028	0.013	0.011
Pivovaroff et al. 2016	USA	Field	33.48	-117.15	17.1083	0.1771	1.04167	Mediterranean woodland	Adenostoma fasciculatum	Shrub	5	120	0.041	0.034	0.009	0.006
Pivovaroff et al. 2016	USA	Field	33.48	-117.15	17.1083	0.1771	1.04167	Mediterranean woodland	Ceanothus greggii	Shrub	5	120	0.033	0.063	0.004	0.013
Domec 2009	USA	Field	35.97	-79.13	14.8	0.8334	1.27667	Subtropical forest	Pinus taeda	Conifer	11.2	110	0.034	0.044	0.009	0.014
Domec 2009	USA	Field	35.97	-79.13	14.8	0.8334	1.27667	Subtropical forest	Pinus taeda	Conifer	11.2	109	0.045	0.036	0.007	0.008
Domec 2009	USA	Field	35.97	-79.13	14.8	0.8334	1.27667	Subtropical forest	Pinus taeda	Conifer	11.2	108	0.111	0.102	0.01	0.009
Lu 2018 PNAS	China	Field	23.17	112.17	21.8542	1.3076	2.07667	Subtropical forest	椎栗	Evergreen broadleaf	5	96	0.0256	0.0369	0.0014	0.0086
Lu 2018 PNAS	China	Field	23.17	112.17	21.8542	1.3076	2.07667	Subtropical forest	椎栗	Evergreen broadleaf	10	96	0.0256	0.0296	0.0014	0.0037
Lu 2018 PNAS	China	Field	23.17	112.17	21.8542	1.3076	2.07667	Subtropical forest	椎栗	Evergreen broadleaf	15	96	0.0256	0.034	0.0014	0.0002
Lu 2018 PNAS	China	Field	23.17	112.17	21.8542	1.3076	2.07667	Subtropical forest	华润楠	Evergreen broadleaf	5	96	0.0301	0.0383	0.0031	0.002
Lu 2018 PNAS	China	Field	23.17	112.17	21.8542	1.3076	2.07667	Subtropical forest	华润楠	Evergreen broadleaf	10	96	0.0301	0.0452	0.0031	0.0014
Lu 2018 PNAS	China	Field	23.17	112.17	21.8542	1.3076	2.07667	Subtropical forest	华润楠	Evergreen broadleaf	15	96	0.0301	0.0461	0.0031	0.0008
Lu 2018 PNAS	China	Field	23.17	112.17	21.8542	1.3076	2.07667	Subtropical forest	荷木	Evergreen broadleaf	5	96	0.023	0.0273	0.0042	0.004
Lu 2018 PNAS	China	Field	23.17	112.17	21.8542	1.3076	2.07667	Subtropical forest	荷木	Evergreen broadleaf	10	96	0.023	0.0302	0.0042	0.0034
Lu 2018 PNAS	China	Field	23.17	112.17	21.8542	1.3076	2.07667	Subtropical forest	荷木	Evergreen broadleaf	15	96	0.023	0.0316	0.0042	0.0013
Lu 2018 PNAS	China	Field	23.17	112.17	21.8542	1.3076	2.07667	Subtropical forest	厚壳桂	Evergreen broadleaf	5	96	0.0208	0.0297	0.0041	0.0048
Lu 2018 PNAS	China	Field	23.17	112.17	21.8542	1.3076	2.07667	Subtropical forest	厚壳桂	Evergreen broadleaf	10	96	0.0208	0.0316	0.0041	0.0029
Lu 2018 PNAS	China	Field	23.17	112.17	21.8542	1.3076	2.07667	Subtropical forest	厚壳桂	Evergreen broadleaf	15	96	0.0208	0.0316	0.0041	0.0027
Lu 2018 PNAS	China	Field	23.17	112.17	21.8542	1.3076	2.07667	Subtropical forest	红车	Evergreen broadleaf	5	96	0.0222	0.0269	0.005	0.0055
Lu 2018 PNAS	China	Field	23.17	112.17	21.8542	1.3076	2.07667	Subtropical forest	红车	Evergreen broadleaf	10	96	0.0222	0.0297	0.005	0.0049
Lu 2018 PNAS	China	Field	23.17	112.17	21.8542	1.3076	2.07667	Subtropical forest	红车	Evergreen broadleaf	15	96	0.0222	0.036	0.005	0.0038
Lu 2018 PNAS	China	Field	23.17	112.17	21.8542	1.3076	2.07667	Subtropical forest	肖蒲桃	Evergreen broadleaf	5	96	0.0228333	0.0402333	0.00265225	0.00876058
Lu 2018 PNAS	China	Field	23.17	112.17	21.8542	1.3076	2.07667	Subtropical forest	肖蒲桃	Evergreen broadleaf	10	96	0.0228333	0.0377667	0.00265225	0.000560753
Lu 2018 PNAS	China	Field	23.17	112.17	21.8542	1.3076	2.07667	Subtropical forest	肖蒲桃	Evergreen broadleaf	15	96	0.0228333	0.0460667	0.00265225	0.0114036
Palmroth et al. 2014	?heden,Vindeln,Sweden	Field	64.23	19.77	1.88333	1.0108	0.619167	Boreal forest	Vaccinium vitis-idaea	Shrub	5	96	0.117	0.097	0.026	0.028
Palmroth et al. 2014	?heden,Vindeln,Sweden	Field	64.23	19.77	1.88333	1.0108	0.619167	Boreal forest	Vaccinium vitis-idaea	Shrub	5	96	0.12	0.102	0.028	0.025
Palmroth et al. 2014	?heden,Vindeln,Sweden	Field	64.23	19.77	1.88333	1.0108	0.619167	Boreal forest	Vaccinium vitis-idaea	Shrub	1.25	96	0.12	0.108	0.028	0.015
Palmroth et al. 2014	?heden,Vindeln,Sweden	Field	64.23	19.77	1.88333	1.0108	0.619167	Boreal forest	Vaccinium vitis-idaea	Shrub	1.25	96	0.117	0.115	0.026	0.009
Lovelock et al. 2006b	Indian River lagoon,Florida,USA	Field	27.55	-80.33	22.7667	0.7471	2.13917	Mangrove	Avicennia germinans	Evergreen broadleaf		76	0.1332	0.1537	0.0079	0.0094
Grulke 2005	USA	Field	34.23	-117.32	14.65	0.2705	0.674167	Mediterranean woodland	Quercus kelloggii	Deciduous broadleaf	5	72.5	0.1937	0.1503	0.017	0.0202
Constable-GCB-1999	Placerville, California, USA	Field			NA	NA	NA	Mediterranean woodland	Pinus ponderosa	Conifer	20	72	0.099	0.134	0.018	0.022
Constable-GCB-1999	Placerville, California, USA	Field			NA	NA	NA	Mediterranean woodland	Pinus ponderosa	Conifer	20	72	0.119	0.14	0.023	0.019
Constable-GCB-1999	Placerville, California, USA	Field			NA	NA	NA	Mediterranean woodland	Pinus ponderosa	Conifer	20	72	0.084	0.08	0.006	0.005
Grulke 2005	USA	Field	34.23	-117.32	14.65	0.2705	0.674167	Mediterranean woodland	Quercus kelloggii	Deciduous broadleaf	5	72	0.2138	0.2354	0.0263	0.0263
Lu 2018 PNAS	China	Field	23.17	112.17	21.8542	1.3076	2.07667	Subtropical forest	椎栗	Evergreen broadleaf	5	72	0.0281333	0.0262	0.0059	0.0022
Lu 2018 PNAS	China	Field	23.17	112.17	21.8542	1.3076	2.07667	Subtropical forest	椎栗	Evergreen broadleaf	10	72	0.0281333	0.0479	0.0059	0.0061
Lu 2018 PNAS	China	Field	23.17	112.17	21.8542	1.3076	2.07667	Subtropical forest	椎栗	Evergreen broadleaf	15	72	0.0281333	0.0499	0.0059	0.0025
Lu 2018 PNAS	China	Field	23.17	112.17	21.8542	1.3076	2.07667	Subtropical forest	华润楠	Evergreen broadleaf	5	72	0.0265	0.0305	0.002	0.0018
Lu 2018 PNAS	China	Field	23.17	112.17	21.8542	1.3076	2.07667	Subtropical forest	华润楠	Evergreen broadleaf	10	72	0.0265	0.033	0.002	0.0043
Lu 2018 PNAS	China	Field	23.17	112.17	21.8542	1.3076	2.07667	Subtropical forest	华润楠	Evergreen broadleaf	15	72	0.0265	0.0423	0.002	0.0019
Lu 2018 PNAS	China	Field	23.17	112.17	21.8542	1.3076	2.07667	Subtropical forest	荷木	Evergreen broadleaf	5	72	0.024	0.0298	0.0037	0.0029
Lu 2018 PNAS	China	Field	23.17	112.17	21.8542	1.3076	2.07667	Subtropical forest	荷木	Evergreen broadleaf	10	72	0.024	0.0326	0.0037	0.0019
Lu 2018 PNAS	China	Field	23.17	112.17	21.8542	1.3076	2.07667	Subtropical forest	荷木	Evergreen broadleaf	15	72	0.024	0.0331	0.0037	0.0027
Lu 2018 PNAS	China	Field	23.17	112.17	21.8542	1.3076	2.07667	Subtropical forest	厚壳桂	Evergreen broadleaf	5	72	0.0265	0.0407	0.0023	0.011
Lu 2018 PNAS	China	Field	23.17	112.17	21.8542	1.3076	2.07667	Subtropical forest	厚壳桂	Evergreen broadleaf	10	72	0.0265	0.0398	0.0023	0.0053
Lu 2018 PNAS	China	Field	23.17	112.17	21.8542	1.3076	2.07667	Subtropical forest	厚壳桂	Evergreen broadleaf	15	72	0.0265	0.0467	0.0023	0.0058
Lu 2018 PNAS	China	Field	23.17	112.17	21.8542	1.3076	2.07667	Subtropical forest	红车	Evergreen broadleaf	5	72	0.0242	0.0232	0.0011	0.0011
Lu 2018 PNAS	China	Field	23.17	112.17	21.8542	1.3076	2.07667	Subtropical forest	红车	Evergreen broadleaf	10	72	0.0242	0.0257	0.0018	0.0018
Lu 2018 PNAS	China	Field	23.17	112.17	21.8542	1.3076	2.07667	Subtropical forest	红车	Evergreen broadleaf	15	72	0.0242	0.032	0.0034	0.0034
Lu 2018 PNAS	China	Field	23.17	112.17	21.8542	1.3076	2.07667	Subtropical forest	肖蒲桃	Evergreen broadleaf	5	72	0.0293	0.0337	0.0008	0.0026
Lu 2018 PNAS	China	Field	23.17	112.17	21.8542	1.3076	2.07667	Subtropical forest	肖蒲桃	Evergreen broadleaf	10	72	0.0293	0.0336	0.0008	0.003
Lu 2018 PNAS	China	Field	23.17	112.17	21.8542	1.3076	2.07667	Subtropical forest	肖蒲桃	Evergreen broadleaf	15	72	0.0293	0.0584	0.0008	0.0061
Zhang 2020	China	Field	42.4	128.47	3.39167	0.7263	0.709167	Temperate forest	Quercus mongolica	Deciduous broadleaf	2.3	72	0.0694	0.0632	0.0024	0.0087
Zhang 2020	China	Field	42.4	128.47	3.39167	0.7263	0.709167	Temperate forest	Quercus mongolica	Deciduous broadleaf	4.6	72	0.0694	0.0806	0.0024	0.0149
Zhang 2020	China	Field	42.4	128.47	3.39167	0.7263	0.709167	Temperate forest	Quercus mongolica	Deciduous broadleaf	6.9	72	0.0694	0.0273	0.0024	0.0111
Zhang 2020	China	Field	42.4	128.47	3.39167	0.7263	0.709167	Temperate forest	Fraxinus mandshurica	Deciduous broadleaf	2.3	72	0.4897	0.5008	0.0173	0.0174
Zhang 2020	China	Field	42.4	128.47	3.39167	0.7263	0.709167	Temperate forest	Fraxinus mandshurica	Deciduous broadleaf	4.6	72	0.4897	0.5269	0.0173	0.0136
Zhang 2020	China	Field	42.4	128.47	3.39167	0.7263	0.709167	Temperate forest	Fraxinus mandshurica	Deciduous broadleaf	6.9	72	0.4897	0.4946	0.0173	0.0285
Zhang 2021	China	Field	24.4	113.2	19.5958	1.3371	1.85667	Subtropical forest	Castanopsis chinensis	Evergreen broadleaf	5	72	0.075	0.119	0.0036	0.0099
Zhang 2021	China	Field	24.4	113.2	19.5958	1.3371	1.85667	Subtropical forest	Schima superba	Evergreen broadleaf	5	72	0.0933	0.159	0.0048	0.0119
Grulke 2005	USA	Field	34.23	-117.32	14.65	0.2705	0.674167	Mediterranean woodland	Quercus kelloggii	Deciduous broadleaf	5	71	0.271	0.3097	0.0093	0.0139
Grulke 2005	USA	Field	34.23	-117.32	14.65	0.2705	0.674167	Mediterranean woodland	Quercus kelloggii	Deciduous broadleaf	5	70	0.3453	0.4196	0.0263	0.0387
Grulke 2005	USA	Field	34.23	-117.32	14.65	0.2705	0.674167	Mediterranean woodland	Quercus kelloggii	Deciduous broadleaf	5	69	0.2277	0.2091	0.0279	0.0217
Bucci et al. 2006	IBGE reserve,Brasilia,Brazil	Field	-15.95	-47.88	20.3042	1.0046	1.76667	Tropical forest	Blepharocalyx salicifolius	Evergreen broadleaf	10	65	0.153	0.13	0.015	0.008
Bucci et al. 2006	IBGE reserve,Brasilia,Brazil	Field	-15.95	-47.88	20.3042	1.0046	1.76667	Tropical forest	Ouratea hexasperma	Evergreen broadleaf	10	65	0.179	0.152	0.012	0.009
Bucci et al. 2006	IBGE reserve,Brasilia,Brazil	Field	-15.95	-47.88	20.3042	1.0046	1.76667	Tropical forest	Qualea parviflora	Evergreen broadleaf	10	65	0.149	0.128	0.014	0.006
Bucci et al. 2006	IBGE reserve,Brasilia,Brazil	Field	-15.95	-47.88	20.3042	1.0046	1.76667	Tropical forest	Caryocar brasiliense	Evergreen broadleaf	10	65	0.189	0.162	0.009	0.013
Bucci et al. 2006	IBGE reserve,Brasilia,Brazil	Field	-15.95	-47.88	20.3042	1.0046	1.76667	Tropical forest	Schefflera macrocarpa	Evergreen broadleaf	10	65	0.167	0.15	0.011	0.007
Fang et al. 2018	Horqin Sandy Land,Inner Mongolia,China	Field	42.9	122.4	7.07917	0.3484	0.775833	Temperate forest	Pinus sylvestris var. mongolica	Conifer	10	60	0.132	0.121	0.012	0.008
Grulke 2005	USA	Field	34.23	-117.32	14.65	0.2705	0.674167	Mediterranean woodland	Quercus kelloggii	Deciduous broadleaf	5	60	0.0854	0.0513	0.0216	0.0124
Tricker 2005	Italy	Field	42.37	11.8	14.8542	0.3247	1.26833	Mediterranean woodland	Populus × euramericana	Deciduous broadleaf	21.2	60	0.268	0.379	0.033	0.114
Grulke 2005	USA	Field	34.23	-117.32	14.65	0.2705	0.674167	Mediterranean woodland	Quercus kelloggii	Deciduous broadleaf	5	59	0.1163	0.124	0.0186	0.0201
Grulke 2005	USA	Field	34.23	-117.32	14.65	0.2705	0.674167	Mediterranean woodland	Quercus kelloggii	Deciduous broadleaf	5	58	0.1302	0.1148	0.0201	0.0355
Grulke 2005	USA	Field	34.23	-117.32	14.65	0.2705	0.674167	Mediterranean woodland	Quercus kelloggii	Deciduous broadleaf	5	57	0.1472	0.155	0.0155	0.0108
Grulke 2005	USA	Field	34.23	-117.32	14.65	0.2705	0.674167	Mediterranean woodland	Quercus kelloggii	Deciduous broadleaf	5	56	0.0219	0.0266	0.0139	0.0108
Shi et al. 2018	Songnen Plain,Jilin,China	Field	44.75	123.75	5.70417	0.3331	0.765	Temperate grassland	Leymus chinensis	C3 grass	10	49	0.151	0.129	0.023	0.015
Bucher 2000	Switzerland	Field			NA	NA	NA	Temperate forest	Fagus sylvatica	Deciduous broadleaf	5.85	48	0.226	0.254	0.04	0.025
Bucher 2000	Switzerland	Field			NA	NA	NA	Temperate forest	Fagus sylvatica	Deciduous broadleaf	5.85	48	0.176	0.13	0.075	0.03
Bucher 2000	Switzerland	Field			NA	NA	NA	Temperate forest	Picea abies	Conifer	5.85	48	0.033	0.05	0.006	0.009
Bucher 2000	Switzerland	Field			NA	NA	NA	Temperate forest	Picea abies	Conifer	5.85	48	0.037	0.033	0.01	0.01
Lovelock et al. 2006b	Indian River lagoon,Florida,USA	Field	27.55	-80.33	22.7667	0.7471	2.13917	Mangrove	Avicennia germinans	Evergreen broadleaf		48	0.0738	0.0771	0.0094	0.0079
Shi et al. 2018	Songnen Plain,Jilin,China	Field	44.75	123.75	5.70417	0.3331	0.765	Temperate grassland	Leymus chinensis	C3 grass	10	48	0.227	0.187	0.02	0.032
Martin et al. 2010	Batemans Bay,Australia	Field	-32.7	150.2	12.9333	0.6285	1.05083	Mangrove	Avicennia marina	Shrub		45	0.187	0.199	0.024	0.018
Martin et al. 2010	Batemans Bay,Australia	Field	-32.7	150.2	12.9333	0.6285	1.05083	Mangrove	Avicennia marina	Shrub		42	0.093	0.051	0.022	0.019
Martin et al. 2010	Batemans Bay,Australia	Field	-32.7	150.2	12.9333	0.6285	1.05083	Mangrove	Avicennia marina	Shrub		39	0.161	0.109	0.023	0.022
Jiang 2012 Plos1	China	Field	44.5	123.6	6.1	0.335	0.771667	Temperate grassland	Leymus chinensis	C3 grass	10	36	0.11	0.16	0.01	0.01
Jiang 2012 Plos1	China	Field	44.5	123.6	6.1	0.335	0.771667	Temperate grassland	Phragmites australis	C3 grass	10	36	0.41	0.54	0.08	0.03
Martin et al. 2010	Batemans Bay,Australia	Field	-32.7	150.2	12.9333	0.6285	1.05083	Mangrove	Avicennia marina	Shrub		36	0.173	0.205	0.021	0.02
Samuelson 2008	USA	Field	33.38	81.67	-7.62083	0.054	0.1075	Subtropical forest	Pinus taeda	Conifer		36	0.087	0.125	0.008	0.007
Zhu et al. 2014	Dinghu Mt,Guangdong,China	Field	23.16	112.16	21.5083	1.3202	2.0275	Subtropical forest	Randia canthioides	Evergreen broadleaf	15	36	0.026	0.024	0.003	0.002
Zhu et al. 2014	Dinghu Mt,Guangdong,China	Field	23.16	112.16	21.5083	1.3202	2.0275	Subtropical forest	Cryptocarya concinna	Evergreen broadleaf	15	36	0.015	0.017	0.005	0.005
Martin et al. 2010	Batemans Bay,Australia	Field	-32.7	150.2	12.9333	0.6285	1.05083	Mangrove	Avicennia marina	Shrub		33	0.173	0.14	0.023	0.022
Martin et al. 2010	Batemans Bay,Australia	Field	-32.7	150.2	12.9333	0.6285	1.05083	Mangrove	Avicennia marina	Shrub		31	0.069	0.055	0.025	0.023
Lovelock et al. 2004	Bocas del Toro archipelago,Panama	Field	9.35	-82.25	NA	NA	NA	Mangrove	Rhizophora mangle	Evergreen broadleaf		30	0.106	0.104	0.008	0.003
Maggard 2016	USA	Field	34.03	-94.82	16.4583	0.8285	1.4575	Subtropical forest	Pinus taeda	Conifer	22.4	28	0.0629	0.0587	0.0016	0.0038
Martin et al. 2010	Batemans Bay,Australia	Field	-32.7	150.2	12.9333	0.6285	1.05083	Mangrove	Avicennia marina	Shrub		28	0.123	0.071	0.022	0.023
Mao et al. 2012	Sapporo,Japan	Field	43.12	141.63	7.01667	1.3975	0.9375	Temperate forest	Larix gmelinii var. japonica × L. kaempferi	Conifer	5	27	0.09	0.09	0.014	0.007
Morais 2020	Portugal	Field	41.35	-6.95	13.4708	0.7938	1.045	Mediterranean woodland	Prunus dulcis	Deciduous broadleaf	2.5	27	0.022	0.025	0.004	0.005
Morais 2020	Portugal	Field	41.35	-6.95	13.4708	0.7938	1.045	Mediterranean woodland	Prunus dulcis	Deciduous broadleaf	5	27	0.022	0.032	0.004	0.008
Morais 2020	Portugal	Field	41.35	-6.95	13.4708	0.7938	1.045	Mediterranean woodland	Prunus dulcis	Deciduous broadleaf	10	27	0.022	0.028	0.004	0.009
Zhang et al. 2013	Guangzhou,China	Field	23.66	113.29	21.475	1.3474	2.03417	Subtropical forest	Mikania micrantha	Nonlegume forb	5	26	0.187	0.234	0.001	0.007
Zhang et al. 2013	Guangzhou,China	Field	23.66	113.29	21.475	1.3474	2.03417	Subtropical forest	Mikania micrantha	Nonlegume forb	10	26	0.187	0.243	0.001	0.062
Chen et al. 2005	Xilin,Inner Mongolia,China	Field	43.63	116.7	1.12083	0.2673	0.528333	Temperate grassland	Stipa grandis	C3 grass	28	24	0.086	0.064	0.028	0.01
Chen et al. 2005	Xilin,Inner Mongolia,China	Field	43.63	116.7	1.12083	0.2673	0.528333	Temperate grassland	Stipa grandis	C3 grass	17.5	24	0.086	0.067	0.028	0.007
Chen et al. 2005	Xilin,Inner Mongolia,China	Field	43.63	116.7	1.12083	0.2673	0.528333	Temperate grassland	Leymus chinensis	C3 grass	17.5	24	0.233	0.314	0.008	0.018
Chen et al. 2005	Xilin,Inner Mongolia,China	Field	43.63	116.7	1.12083	0.2673	0.528333	Temperate grassland	Leymus chinensis	C3 grass	5.3	24	0.233	0.324	0.008	0.01
Chen et al. 2005	Xilin,Inner Mongolia,China	Field	43.63	116.7	1.12083	0.2673	0.528333	Temperate grassland	Stipa grandis	C3 grass	5.3	24	0.086	0.131	0.028	0.04
Chen et al. 2005	Xilin,Inner Mongolia,China	Field	43.63	116.7	1.12083	0.2673	0.528333	Temperate grassland	Leymus chinensis	C3 grass	10.5	24	0.233	0.37	0.008	0.072
Chen et al. 2005	Xilin,Inner Mongolia,China	Field	43.63	116.7	1.12083	0.2673	0.528333	Temperate grassland	Leymus chinensis	C3 grass	28	24	0.233	0.372	0.008	0.04
Chen et al. 2005	Xilin,Inner Mongolia,China	Field	43.63	116.7	1.12083	0.2673	0.528333	Temperate grassland	Stipa grandis	C3 grass	10.5	24	0.086	0.142	0.028	0.043
DesRochers-2006-fem	Canada	Field	54	-112	1.55833	0.5037	0.615833	Temperate forest	Populus balsamifera×Populus simonii	Deciduous broadleaf	4	24	0.397	0.404	0.009	0.009
DesRochers-2006-fem	Canada	Field	54	-112	1.55833	0.5037	0.615833	Temperate forest	Populus balsamifera×Populus simonii	Deciduous broadleaf	2	24	0.397	0.409	0.009	0.009
Jiang 2012 Plos1	China	Field	44.5	123.6	6.1	0.335	0.771667	Temperate grassland	Leymus chinensis	C3 grass	10	24	0.38	0.35	0.05	0.04
Jiang 2012 Plos1	China	Field	44.5	123.6	6.1	0.335	0.771667	Temperate grassland	Phragmites australis	C3 grass	10	24	0.67	0.55	0.12	0.03
Kellomaki and Wang 1997	Mekrijarvi Research Station,University of Joensuu,Finland	Field	62.78	30.97	2.17083	1.0141	0.630833	Boreal forest	Pinus sylvestris	Conifer	43.75	24	0.089	0.103	0.006	0.008
Lee-New Phytol-2001	at the Cedar Creek Natural History Area in east central Minnesota, USA	Field	45	-93	6.90417	0.7148	0.861667	Temperate grassland	Achillea millefolium	Nonlegume forb	4	24	0.299	0.254	0.045	0.047
Lee-New Phytol-2001	at the Cedar Creek Natural History Area in east central Minnesota, USA	Field	45	-93	6.90417	0.7148	0.861667	Temperate grassland	Anemone cylindrica	Nonlegume forb	4	24	0.2	0.167	0.048	0.045
Lee-New Phytol-2001	at the Cedar Creek Natural History Area in east central Minnesota, USA	Field	45	-93	6.90417	0.7148	0.861667	Temperate grassland	Solidago rigida	Nonlegume forb	4	24	0.297	0.264	0.047	0.045
Lee-New Phytol-2001	at the Cedar Creek Natural History Area in east central Minnesota, USA	Field	45	-93	6.90417	0.7148	0.861667	Temperate grassland	Lupinus perennis	Legume forb	4	24	0.304	0.396	0.045	0.042
Lee-New Phytol-2001	at the Cedar Creek Natural History Area in east central Minnesota, USA	Field	45	-93	6.90417	0.7148	0.861667	Temperate grassland	Amorpha canescens	Legume forb	4	24	0.189	0.259	0.047	0.045
Lee-New Phytol-2001	at the Cedar Creek Natural History Area in east central Minnesota, USA	Field	45	-93	6.90417	0.7148	0.861667	Temperate grassland	Petalostemum villosum	Legume forb	4	24	0.561	0.502	0.042	0.045
Lee-New Phytol-2001	at the Cedar Creek Natural History Area in east central Minnesota, USA	Field	45	-93	6.90417	0.7148	0.861667	Temperate grassland	Agropyron repens	C3 grass	4	24	0.231	0.278	0.049	0.045
Lee-New Phytol-2001	at the Cedar Creek Natural History Area in east central Minnesota, USA	Field	45	-93	6.90417	0.7148	0.861667	Temperate grassland	Bromus inermis	C3 grass	4	24	0.195	0.19	0.041	0.041
Lee-New Phytol-2001	at the Cedar Creek Natural History Area in east central Minnesota, USA	Field	45	-93	6.90417	0.7148	0.861667	Temperate grassland	Koeleria cristata	C3 grass	4	24	0.407	0.241	0.043	0.04
Lee-New Phytol-2001	at the Cedar Creek Natural History Area in east central Minnesota, USA	Field	45	-93	6.90417	0.7148	0.861667	Temperate grassland	Andropogon gerardii	C4 grass	4	24	0.172	0.133	0.045	0.043
Lee-New Phytol-2001	at the Cedar Creek Natural History Area in east central Minnesota, USA	Field	45	-93	6.90417	0.7148	0.861667	Temperate grassland	Schizachyrium scoparius	C4 grass	4	24	0.178	0.239	0.047	0.043
Lee-New Phytol-2001	at the Cedar Creek Natural History Area in east central Minnesota, USA	Field	45	-93	6.90417	0.7148	0.861667	Temperate grassland	Sorghastrum nutans	C4 grass	4	24	0.157	0.254	0.045	0.043
Martin et al. 2010	Batemans Bay,Australia	Field	-32.7	150.2	12.9333	0.6285	1.05083	Mangrove	Avicennia marina	Shrub		24	0.149	0.086	0.024	0.02
Mozdzer 2018	Italy	Field	38.87	-76.55	13.3583	0.7964	1.17417	Temperate grassland	Phragmites australis	C3 grass	2.5	24	0.27	0.3	0.01	0.02
Naidoo 2009	Richards Bay Harbour,South Africa	Field	-28.8	32.08	NA	NA	NA	Mangrove	Avicennia marina	Shrub	45.9	24	0.112	0.166	0.009	0.01
Wang et al. 2012c	Changbai Mt,Jilin,China	Field	42.4	128.96	2.6125	0.7718	0.640833	Temperate forest	Fraxinus mandshurica	Deciduous broadleaf	10	24	0.364	0.393	0.022	0.006
Yan et al. 2013	Gutianshan,Zhejiang,China	Field	29.2	118.2	16.1417	1.4051	1.58417	Subtropical forest	Liquidambar formosana	Deciduous broadleaf	10	24	0.285	0.248	0.022	0.019
Yan et al. 2013	Gutianshan,Zhejiang,China	Field	29.2	118.2	16.1417	1.4051	1.58417	Subtropical forest	Cyclobalanopsis glauca	Evergreen broadleaf	10	24	0.267	0.237	0.014	0.019
Yan et al. 2013	Gutianshan,Zhejiang,China	Field	29.2	118.2	16.1417	1.4051	1.58417	Subtropical forest	Schima superba	Evergreen broadleaf	10	24	0.249	0.26	0.012	0.015
Yan et al. 2013	Gutianshan,Zhejiang,China	Field	29.2	118.2	16.1417	1.4051	1.58417	Subtropical forest	Elaeocarpus glabripetalus	Evergreen broadleaf	10	24	0.297	0.313	0.014	0.017
Barker-2006-np	USA	Field	36.82	-115.92	15.5125	0.0483	0.599167	Desert	Larrea tridentata	Shrub	4	21	0.043	0.059	0.013	0.017
Barker-2006-np	USA	Field	36.82	-115.92	15.5125	0.0483	0.599167	Desert	Larrea tridentata	Shrub	4	20.5	0.054	0.043	0.01	0.011
Barker-2006-np	USA	Field	36.82	-115.92	15.5125	0.0483	0.599167	Desert	Larrea tridentata	Shrub	4	20	0.017	0.01	0.011	0.011
Barker-2006-np	USA	Field	36.82	-115.92	15.5125	0.0483	0.599167	Desert	Larrea tridentata	Shrub	4	19	0.037	0.014	0.012	0.017
Bartkowiak 2015	USA	Field	33.63	-82.8	16.7625	0.7747	1.43833	Subtropical forest	Pinus taeda	Conifer	22.4	19	0.085	0.07	0.018	0.018
Schoenbeck 2020	Switzerland	Field	47.36	8.46	8.84583	1.3368	0.913333	Temperate forest	Pinus sylvestris	Conifer	5	19	0.155	0.178	0.017	0.017
Bartkowiak 2015	USA	Field	33.63	-82.8	16.7625	0.7747	1.43833	Subtropical forest	Pinus taeda	Conifer	22.4	18	0.103	0.083	0.008	0.016
Lovelock-2003-Oecol	USA	Field			NA	NA	NA	Mangrove	Laguncularia racemosa	Evergreen broadleaf		18	0.11	0.109	0.009	0.003
Lovelock-2003-Oecol	USA	Field			NA	NA	NA	Mangrove	Avicennia germinans	Evergreen broadleaf		18	0.052	0.069	0.004	0.005
Schoenbeck 2020	Switzerland	Field	47.36	8.46	8.84583	1.3368	0.913333	Temperate forest	Pinus sylvestris	Conifer	5	18	0.259	0.237	0.017	0.03
Schoenbeck 2020	Switzerland	Field	47.36	8.46	8.84583	1.3368	0.913333	Temperate forest	Pinus sylvestris	Conifer	5	17.6	0.244	0.233	0.019	0.025
Schoenbeck 2020	Switzerland	Field	47.36	8.46	8.84583	1.3368	0.913333	Temperate forest	Pinus sylvestris	Conifer	5	17.3	0.15	0.161	0.023	0.013
Barker-2006-np	USA	Field	36.82	-115.92	15.5125	0.0483	0.599167	Desert	Larrea tridentata	Shrub	4	17	0.113	0.09	0.011	0.015
Bartkowiak 2015	USA	Field	33.63	-82.8	16.7625	0.7747	1.43833	Subtropical forest	Pinus taeda	Conifer	22.4	17	0.142	0.103	0.025	0.014
Schoenbeck 2020	Switzerland	Field	47.36	8.46	8.84583	1.3368	0.913333	Temperate forest	Pinus sylvestris	Conifer	5	17	0.22	0.32	0.042	0.04
Barker-2006-np	USA	Field	36.82	-115.92	15.5125	0.0483	0.599167	Desert	Larrea tridentata	Shrub	4	16	0.152	0.12	0.011	0.014
Bartkowiak 2015	USA	Field	33.63	-82.8	16.7625	0.7747	1.43833	Subtropical forest	Pinus taeda	Conifer	22.4	16	0.154	0.142	0.017	0.013
Guo-2016-forests	Yellow sea forest park, Jiangsu,China	Field	32.85	120.85	14.8583	0.8163	1.5075	Subtropical forest	Ginkgo biloba	Conifer		16	0.127	0.157	0.016	0.008
Guo-2016-forests	Yellow sea forest park, Jiangsu,China	Field	32.85	120.85	14.8583	0.8163	1.5075	Subtropical forest	Ginkgo biloba	Conifer		16	0.127	0.158	0.016	0.004
Guo-2016-forests	Yellow sea forest park, Jiangsu,China	Field	32.85	120.85	14.8583	0.8163	1.5075	Subtropical forest	Ginkgo biloba	Conifer		16	0.127	0.166	0.016	0.003
Guo-2016-forests	Yellow sea forest park, Jiangsu,China	Field	32.85	120.85	14.8583	0.8163	1.5075	Subtropical forest	Ginkgo biloba	Conifer		16	0.127	0.168	0.016	0.003
Schoenbeck 2020	Switzerland	Field	47.36	8.46	8.84583	1.3368	0.913333	Temperate forest	Pinus sylvestris	Conifer	5	16	0.17	0.301	0.025	0.021
Bartkowiak 2015	USA	Field	33.63	-82.8	16.7625	0.7747	1.43833	Subtropical forest	Pinus taeda	Conifer	22.4	15	0.123	0.115	0.012	0.01
Morais 2020	Portugal	Field	41.35	-6.95	13.4708	0.7938	1.045	Mediterranean woodland	Prunus dulcis	Deciduous broadleaf	2.5	15	0.035	0.056	0.006	0.009
Morais 2020	Portugal	Field	41.35	-6.95	13.4708	0.7938	1.045	Mediterranean woodland	Prunus dulcis	Deciduous broadleaf	5	15	0.035	0.048	0.006	0.009
Morais 2020	Portugal	Field	41.35	-6.95	13.4708	0.7938	1.045	Mediterranean woodland	Prunus dulcis	Deciduous broadleaf	10	15	0.035	0.045	0.006	0.014
Bartkowiak 2015	USA	Field	33.63	-82.8	16.7625	0.7747	1.43833	Subtropical forest	Pinus taeda	Conifer	22.4	14	0.123	0.16	0.009	0.023
Murthy 1997	American	Field	32.55	-81.47	18.4833	0.7747	1.595	Subtropical forest	Pinus taeda	Conifer	27.3	14	0.082	0.079	0.011	0.014
Sugai 2019	Japan	Field	43.08	141.33	8.5	1.2388	0.945833	Temperate forest	Larix kaempferi	Conifer	5	14	0.1176	0.128	0.0021	0.0062
Sugai 2019	Japan	Field	43.08	141.33	8.5	1.2388	0.945833	Temperate forest	Larix gmelinii	Conifer	5	14	0.1001	0.1428	0.0021	0.0039
Bartkowiak 2015	USA	Field	33.63	-82.8	16.7625	0.7747	1.43833	Subtropical forest	Pinus taeda	Conifer	22.4	13	0.127	0.151	0.009	0.017
Bartkowiak 2015	USA	Field	33.63	-82.8	16.7625	0.7747	1.43833	Subtropical forest	Pinus taeda	Conifer	22.4	12	0.123	0.148	0.009	0.021
Calfapietra-2005-Envir Pollu	Italy	Field	42.37	11.8	14.8542	0.3247	1.26833	Mediterranean woodland	Populus × euramericana	Deciduous broadleaf	25.1	12	0.532	0.614	0.034	0.045
DesRochers-2006-fem	Canada	Field	54	-112	1.55833	0.5037	0.615833	Temperate forest	Populus balsamifera×Populus simonii	Deciduous broadleaf	4	12	0.459	0.356	0.013	0.013
DesRochers-2006-fem	Canada	Field	54	-112	1.55833	0.5037	0.615833	Temperate forest	Populus balsamifera×Populus simonii	Deciduous broadleaf	2	12	0.459	0.402	0.013	0.013
Jiang 2012 Plos1	China	Field	44.5	123.6	6.1	0.335	0.771667	Temperate grassland	Leymus chinensis	C3 grass	10	12	0.15	0.15	0.02	0.2
Jiang 2012 Plos1	China	Field	44.5	123.6	6.1	0.335	0.771667	Temperate grassland	Phragmites australis	C3 grass	10	12	0.33	0.303	0.04	0.03
Lee-New Phytol-2001	at the Cedar Creek Natural History Area in east central Minnesota, USA	Field	45	-93	6.90417	0.7148	0.861667	Temperate grassland	Achillea millefolium	Nonlegume forb	4	12	0.344	0.278	0.043	0.043
Lee-New Phytol-2001	at the Cedar Creek Natural History Area in east central Minnesota, USA	Field	45	-93	6.90417	0.7148	0.861667	Temperate grassland	Anemone cylindrica	Nonlegume forb	4	12	0.131	0.143	0.038	0.038
Lee-New Phytol-2001	at the Cedar Creek Natural History Area in east central Minnesota, USA	Field	45	-93	6.90417	0.7148	0.861667	Temperate grassland	Solidago rigida	Nonlegume forb	4	12	0.392	0.373	0.038	0.04
Lee-New Phytol-2001	at the Cedar Creek Natural History Area in east central Minnesota, USA	Field	45	-93	6.90417	0.7148	0.861667	Temperate grassland	Lupinus perennis	Legume forb	4	12	0.332	0.302	0.038	0.042
Lee-New Phytol-2001	at the Cedar Creek Natural History Area in east central Minnesota, USA	Field	45	-93	6.90417	0.7148	0.861667	Temperate grassland	Lespedeza capitata	Legume forb	4	12	0.278	0.304	0.04	0.04
Lee-New Phytol-2001	at the Cedar Creek Natural History Area in east central Minnesota, USA	Field	45	-93	6.90417	0.7148	0.861667	Temperate grassland	Agropyron repens	C3 grass	4	12	0.176	0.174	0.041	0.038
Lee-New Phytol-2001	at the Cedar Creek Natural History Area in east central Minnesota, USA	Field	45	-93	6.90417	0.7148	0.861667	Temperate grassland	Bromus inermis	C3 grass	4	12	0.261	0.328	0.04	0.042
Lee-New Phytol-2001	at the Cedar Creek Natural History Area in east central Minnesota, USA	Field	45	-93	6.90417	0.7148	0.861667	Temperate grassland	Koeleria cristata	C3 grass	4	12	0.268	0.193	0.04	0.036
Lee-New Phytol-2001	at the Cedar Creek Natural History Area in east central Minnesota, USA	Field	45	-93	6.90417	0.7148	0.861667	Temperate grassland	Andropogon gerardii	C4 grass	4	12	0.16	0.104	0.043	0.037
Lee-New Phytol-2001	at the Cedar Creek Natural History Area in east central Minnesota, USA	Field	45	-93	6.90417	0.7148	0.861667	Temperate grassland	Schizachyrium scoparius	C4 grass	4	12	0.133	0.176	0.039	0.035
Lee-New Phytol-2001	at the Cedar Creek Natural History Area in east central Minnesota, USA	Field	45	-93	6.90417	0.7148	0.861667	Temperate grassland	Sorghastrum nutans	C4 grass	4	12	0.157	0.188	0.039	0.035
Watanabe et al. 2012	Teshio,Hokkaido, Japan	Field	45.1	142.2	5.475	1.3771	0.819167	Temperate forest	Larix gmelinii var. japonica × L. kaempferi	Conifer	4.7	12	0.07	0.04	0.01	0.01
Watanabe et al. 2012	Teshio,Hokkaido, Japan	Field	45.1	142.2	5.475	1.3771	0.819167	Temperate forest	Larix gmelinii var. japonica × L. kaempferi	Conifer	4.7	12	0.12	0.14	0.02	0.02
Faustino et al. 2013	Montecarlo,Misiones,Argentina	Field	-26.5	-54.67	20.6667	1.0486	1.85417	Subtropical forest	Pinus taeda	Conifer		11	0.336	0.306	0.023	0.025
Li et al. 2004	Dinghu Mt,Guangdong,China	Field	23.16	112.16	21.5083	1.3202	2.0275	Subtropical forest	Schima superba	Evergreen broadleaf	15	7	0.082	0.061	0.018	0.014
Li et al. 2004	Dinghu Mt,Guangdong,China	Field	23.16	112.16	21.5083	1.3202	2.0275	Subtropical forest	Schima superba	Evergreen broadleaf	10	7	0.082	0.061	0.018	0.008
Li et al. 2004	Dinghu Mt,Guangdong,China	Field	23.16	112.16	21.5083	1.3202	2.0275	Subtropical forest	Schima superba	Evergreen broadleaf	5	7	0.082	0.062	0.018	0.008
Li et al. 2004	Dinghu Mt,Guangdong,China	Field	23.16	112.16	21.5083	1.3202	2.0275	Subtropical forest	Cryptocarya concinna	Evergreen broadleaf	15	7	0.05	0.041	0.012	0.017
Li et al. 2004	Dinghu Mt,Guangdong,China	Field	23.16	112.16	21.5083	1.3202	2.0275	Subtropical forest	Cryptocarya concinna	Evergreen broadleaf	10	7	0.05	0.043	0.012	0.013
Li et al. 2004	Dinghu Mt,Guangdong,China	Field	23.16	112.16	21.5083	1.3202	2.0275	Subtropical forest	Cryptocarya concinna	Evergreen broadleaf	5	7	0.05	0.053	0.012	0.012
Li et al. 2004	Dinghu Mt,Guangdong,China	Field	23.16	112.16	21.5083	1.3202	2.0275	Subtropical forest	Castanopsis chinensis	Evergreen broadleaf	15	7	0.062	0.092	0	0.017
Li et al. 2004	Dinghu Mt,Guangdong,China	Field	23.16	112.16	21.5083	1.3202	2.0275	Subtropical forest	Castanopsis chinensis	Evergreen broadleaf	5	7	0.062	0.106	0	0.009
Li et al. 2004	Dinghu Mt,Guangdong,China	Field	23.16	112.16	21.5083	1.3202	2.0275	Subtropical forest	Castanopsis chinensis	Evergreen broadleaf	10	7	0.062	0.121	0	0.005
Ward 2015	USA	Field	37.46	-78.66	13.4083	0.8484	1.18583	Subtropical forest	Pinus taeda	Conifer		7	0.05	0.057	0.006	0.008
Ward 2015	USA	Field	37.46	-78.66	13.4083	0.8484	1.18583	Subtropical forest	Pinus taeda	Conifer		7	0.027	0.029	0.005	0.005
Ward 2015	USA	Field	37.46	-78.66	13.4083	0.8484	1.18583	Subtropical forest	Pinus taeda	Conifer		7	0.036	0.037	0.005	0.004
Ward 2015	USA	Field	37.46	-78.66	13.4083	0.8484	1.18583	Subtropical forest	Pinus taeda	Conifer		7	0.052	0.051	0.006	0.007
Ward 2015	USA	Field	37.46	-78.66	13.4083	0.8484	1.18583	Subtropical forest	Pinus taeda	Conifer		7	0.057	0.049	0.014	0.012
Ward 2015	USA	Field	37.46	-78.66	13.4083	0.8484	1.18583	Subtropical forest	Pinus taeda	Conifer		7	0.062	0.055	0.009	0.008
Ward 2015	USA	Field	37.46	-78.66	13.4083	0.8484	1.18583	Subtropical forest	Pinus taeda	Conifer		7	0.052	0.048	0.01	0.009
Ward 2015	USA	Field	37.46	-78.66	13.4083	0.8484	1.18583	Subtropical forest	Pinus taeda	Conifer		7	0.048	0.04	0.013	0.011
Ward 2015	USA	Field	37.46	-78.66	13.4083	0.8484	1.18583	Subtropical forest	Pinus taeda	Conifer		7	0.05	0.039	0.012	0.011
Ward 2015	USA	Field	37.46	-78.66	13.4083	0.8484	1.18583	Subtropical forest	Pinus taeda	Conifer		7	0.063	0.052	0.011	0.009
Ward 2015	USA	Field	37.46	-78.66	13.4083	0.8484	1.18583	Subtropical forest	Pinus taeda	Conifer		7	0.084	0.068	0.009	0.008
Ward 2015	USA	Field	37.46	-78.66	13.4083	0.8484	1.18583	Subtropical forest	Pinus taeda	Conifer		7	0.082	0.064	0.012	0.01
Ward 2015	USA	Field	37.46	-78.66	13.4083	0.8484	1.18583	Subtropical forest	Pinus taeda	Conifer		7	0.065	0.055	0.011	0.008
Ward 2015	USA	Field	37.46	-78.66	13.4083	0.8484	1.18583	Subtropical forest	Pinus taeda	Conifer		7	0.056	0.055	0.009	0.008
Ward 2015	USA	Field	37.46	-78.66	13.4083	0.8484	1.18583	Subtropical forest	Pinus taeda	Conifer		7	0.05	0.051	0.009	0.008
Ward 2015	USA	Field	37.46	-78.66	13.4083	0.8484	1.18583	Subtropical forest	Pinus taeda	Conifer		7	0.047	0.049	0.008	0.008
Ward 2015	USA	Field	37.46	-78.66	13.4083	0.8484	1.18583	Subtropical forest	Pinus taeda	Conifer		7	0.043	0.044	0.009	0.008
Ward 2015	USA	Field	37.46	-78.66	13.4083	0.8484	1.18583	Subtropical forest	Pinus taeda	Conifer		7	0.042	0.043	0.006	0.006
Ward 2015	USA	Field	37.46	-78.66	13.4083	0.8484	1.18583	Subtropical forest	Pinus taeda	Conifer		7	0.034	0.034	0.01	0.01
Ward 2015	USA	Field	37.46	-78.66	13.4083	0.8484	1.18583	Subtropical forest	Pinus taeda	Conifer		7	0.033	0.03	0.013	0.012
Ward 2015	USA	Field	37.46	-78.66	13.4083	0.8484	1.18583	Subtropical forest	Pinus taeda	Conifer		7	0.031	0.03	0.009	0.009
Ward 2015	USA	Field	37.46	-78.66	13.4083	0.8484	1.18583	Subtropical forest	Pinus taeda	Conifer		7	0.04	0.038	0.009	0.009
Schoenbeck 2020	Switzerland	Field	47.36	8.46	8.84583	1.3368	0.913333	Temperate forest	Pinus sylvestris	Conifer	5	6	0.216	0.254	0.017	0.017
Mao et al. 2014a	Sapporo,Japan	Field	43.12	141.63	7.01667	1.3975	0.9375	Temperate forest	Larix gmelinii var. japonica × L. kaempferi	Conifer	2	4	0.06	0.07	0.03	0.01
[truncated: 309 more rows]

## Sheet: eO3
Article	Location	In/Out	Latitude	Longitude	MAT	AI	VPD	Biome	Species	Plant.functional.type	aO3(ppb)	eO3(ppb)	delta.o3.ppb	Duration.month	gs.ck	gs.eo3	se.ck	se.eo3
[truncated: 768 more rows]

[truncated: 10 more sheets: eCO2+eT, eCO2+dP, eCO2+eN, eCO2+eO3, eT+dP, eT+eN, eT+eO3, dP+eN, dP+eO3, eN+eO3]
